# Supplementary material for: Genetic diversity and connectivity of chemosynthetic cold seep mussels from the U.S. Atlantic margin
Source: BMC Ecol Evol. 2022 Jun 17;22:76. doi: 10.1186/s12862-022-02027-4 (PMC9204967; doi:10.1186/s12862-022-02027-4)
Supplement: Supplementary file 1 — Additional file 1. Table S1. Sample information for Gigantidas childressi and Bathymodiolus heckerae individuals collected from the study area from either Norfolk Canyon Seep (NCS), Baltimore Canyons Seep (BCS), Chincoteague Seep (CTS) or Blake Ridge Seep (BRS). The asterisk (*) denotes samples used in selection analyses, while the (x) denotes samples excluded from analyses based on sequencing results. [file 12862_2022_2027_MOESM1_ESM.xlsx]

## Sheet: Sheet1
Table S1 – Sample information for Gigantidas childressi and Bathymodiolus heckerae individuals collected from the study area from either Norfolk Canyon Seep (NCS), Baltimore Canyons Seep (BCS), Chincoteague Seep (CTS) or Blake Ridge Seep (BRS). The asterisk (*) denotes samples used in selection analyses, while the (x) denotes samples excluded from analyses based on sequencing results.
Sample ID	Taxa	Site	Depth (m)
HRS-1704-CM-4*	G. childressi	NCS	1482
HRS-1704-CM-5*	G. childressi	NCS	1482
HRS-1704-CM-7(x)	G. childressi	NCS	1482
HRS-1704-CM-9	G. childressi	NCS	1482
HRS-1704-CM-11	G. childressi	NCS	1482
HRS-1704-CM-15	G. childressi	NCS	1491
HRS-1704-CM-17	G. childressi	NCS	1491
HRS-1704-CM-19	G. childressi	NCS	1491
HRS-1704-CM-21	G. childressi	NCS	1491
HRS-1704-CM-23	G. childressi	NCS	1491
HRS-1704-CM-25	G. childressi	NCS	1491
HRS-1704-CM-28	G. childressi	NCS	1491
HRS-1704-CM-29	G. childressi	NCS	1491
HRS-1704-CM-31	G. childressi	NCS	1491
HRS-1704-CM-33*	G. childressi	NCS	1494
HRS-1704-CM-37	G. childressi	NCS	1494
HRS-1704-CM-39*	G. childressi	NCS	1494
HRS-1704-CM-41*	G. childressi	NCS	1494
HRS-1704-CM-43	G. childressi	NCS	1494
HRS-1704-CM-45	G. childressi	NCS	1494
HRS-1704-CM-47	G. childressi	NCS	1494
HRS-1704-CM-49	G. childressi	NCS	1494
HRS-1704-CM-51	G. childressi	NCS	1494
MAS283	G. childressi	NCS	1570
MAS284	G. childressi	NCS	1570
MAS285	G. childressi	NCS	1570
MAS286	G. childressi	NCS	1574
MAS288	G. childressi	NCS	1574
MAS289	G. childressi	NCS	1574
MAS290	G. childressi	NCS	1574
MAS291	G. childressi	NCS	1574
MAS292	G. childressi	NCS	1570
MAS293	G. childressi	NCS	1570
MAS294(x)	G. childressi	NCS	1570
MAS295*	G. childressi	NCS	1570
MAS296(x)	G. childressi	NCS	1570
MAS297	G. childressi	NCS	1570
MAS298	G. childressi	NCS	1570
MAS299	G. childressi	NCS	1570
MAS306	G. childressi	NCS	1570
MAS310	G. childressi	NCS	1570
MAS311	G. childressi	NCS	1587
MAS313*	G. childressi	NCS	1570
MAS314*	G. childressi	NCS	1548
MAS320	G. childressi	NCS	1594
MAS321*	G. childressi	NCS	1594
MAS322	G. childressi	NCS	1535
MAS323*	G. childressi	NCS	1535
MAS326*	G. childressi	NCS	1612
MAS327	G. childressi	NCS	1612
MAS338*	G. childressi	NCS	1457
MAS339*	G. childressi	NCS	1457
MAS340	G. childressi	NCS	1457
MAS341	G. childressi	NCS	1457
MAS343*	G. childressi	NCS	1457
HRS-1704-CM-55	G. childressi	CTS	1037
HRS-1704-CM-58*	G. childressi	CTS	1037
HRS-1704-CM-61*	G. childressi	CTS	1037
HRS-1704-CM-63*	G. childressi	CTS	1037
HRS-1704-CM-65(x)	G. childressi	CTS	1037
HRS-1704-CM-67*	G. childressi	CTS	1037
HRS-1704-CM-69	G. childressi	CTS	1037
MAS537*	G. childressi	BCS	362
MAS538(x)	G. childressi	BCS	362
MAS539	G. childressi	BCS	364
MAS540	G. childressi	BCS	364
MAS541*	G. childressi	BCS	364
MAS542*	G. childressi	BCS	364
MAS543	G. childressi	BCS	364
MAS544*	G. childressi	BCS	364
MAS545	G. childressi	BCS	400
MAS546(x)	G. childressi	BCS	400
MAS547	G. childressi	BCS	400
MAs548*	G. childressi	BCS	400
MAS549	G. childressi	BCS	401
MAS550	G. childressi	BCS	401
MAS551*	G. childressi	BCS	401
MAS552*	G. childressi	BCS	401
MAS553*	G. childressi	BCS	401
MAS554	G. childressi	BCS	401
MAS555	G. childressi	BCS	401
MAS556	G. childressi	BCS	401
MAS557*	G. childressi	BCS	401
MAS561	G. childressi	BCS	401
MASm32	G. childressi	BCS	407
MASm36*	G. childressi	BCS	407
CM-00128*	B. heckerae	BRS	2168
CM-00129	B. heckerae	BRS	2168
CM-00130	B. heckerae	BRS	2168
CM-00131	B. heckerae	BRS	2168
CM-00132	B. heckerae	BRS	2168
CM-00133	B. heckerae	BRS	2168
CM-00134	B. heckerae	BRS	2168
CM-00135*	B. heckerae	BRS	2168
CM-00136	B. heckerae	BRS	2168
CM-00137*	B. heckerae	BRS	2168
CM-00138	B. heckerae	BRS	2168
CM-00139*	B. heckerae	BRS	2168
CM-00140	B. heckerae	BRS	2168
CM-00141	B. heckerae	BRS	2168
CM-00142	B. heckerae	BRS	2168
CM-00143	B. heckerae	BRS	2168
CM-00144	B. heckerae	BRS	2168
CM-00146(x)	B. heckerae	BRS	2168
CM-00148*	B. heckerae	BRS	2168
CM-00149*	B. heckerae	BRS	2168
CM-00150*	B. heckerae	BRS	2168
CM-00151	B. heckerae	BRS	2168
CM-00153	B. heckerae	BRS	2168
CM-00154*	B. heckerae	BRS	2168
CM-00155*	B. heckerae	BRS	2168
CM-00157	B. heckerae	BRS	2168
CM-00158	B. heckerae	BRS	2168
CM-00160	B. heckerae	BRS	2168
CM-00161	B. heckerae	BRS	2168
CM-00163	B. heckerae	BRS	2168
CM-00165	B. heckerae	BRS	2165
CM-00166	B. heckerae	BRS	2168
CM-00167	B. heckerae	BRS	2168
CM-00168	B. heckerae	BRS	2168
CM-00169(x)	B. heckerae	BRS	2168
HRS-1704-CM-35*	B. heckerae	NCS	1494
RB-19-114	B. heckerae	BRS	2166
RB-19-115	B. heckerae	BRS	2166
RB-19-116	B. heckerae	BRS	2166
RB-19-117	B. heckerae	BRS	2166
RB-19-118	B. heckerae	BRS	2166
RB-19-119	B. heckerae	BRS	2166
RB-19-120	B. heckerae	BRS	2166
RB-19-121*	B. heckerae	BRS	2166
RB-19-122(x)	B. heckerae	BRS	2166
RB-19-123	B. heckerae	BRS	2166
RB-19-124	B. heckerae	BRS	2166
RB-19-125	B. heckerae	BRS	2166
RB-19-126*	B. heckerae	BRS	2166
RB-19-127	B. heckerae	BRS	2166
RB-19-128	B. heckerae	BRS	2166
RB-19-129	B. heckerae	BRS	2166
RB-19-130	B. heckerae	BRS	2166
RB-19-131	B. heckerae	BRS	2166
RB-19-132	B. heckerae	BRS	2166
RB-19-133*	B. heckerae	BRS	2166
RB-19-134(x)	B. heckerae	BRS	2166
RB-19-135(x)	B. heckerae	BRS	2166
RB-19-136	B. heckerae	BRS	2166
RB-19-137*	B. heckerae	BRS	2166
RB-19-138	B. heckerae	BRS	2166
RB-19-139	B. heckerae	BRS	2166
RB-19-140	B. heckerae	BRS	2166
RB-19-141(x)	B. heckerae	BRS	2166
RB-19-142	B. heckerae	BRS	2166
RB-19-143	B. heckerae	BRS	2166
RB-19-144	B. heckerae	BRS	2166
RB-19-145	B. heckerae	BRS	2166
RB-19-150(x)	B. heckerae	BRS	2166
RB-19-151	B. heckerae	BRS	2166
RB-19-152(x)	B. heckerae	BRS	2166
RB-19-153*	B. heckerae	BRS	2166
RB-19-154*	B. heckerae	BRS	2166
RB-19-155*	B. heckerae	BRS	2166
RB-19-156	B. heckerae	BRS	2166
RB-19-157*	B. heckerae	BRS	2166
RB-19-158	B. heckerae	BRS	2166
RB-19-159	B. heckerae	BRS	2166
RB-19-160	B. heckerae	BRS	2166
RB-19-161*	B. heckerae	BRS	2166
RB-19-162*	B. heckerae	BRS	2166
RB-19-163(x)	B. heckerae	BRS	2166
RB-19-164*	B. heckerae	BRS	2166
RB-19-165	B. heckerae	BRS	2166
RB-19-166*	B. heckerae	BRS	2166
RB-19-167	B. heckerae	BRS	2166
RB-19-168	B. heckerae	BRS	2166
RB-19-169*	B. heckerae	BRS	2166
RB-19-170	B. heckerae	BRS	2166
RB-19-171*	B. heckerae	BRS	2166
RB-19-172*	B. heckerae	BRS	2166
RB-19-173*	B. heckerae	BRS	2166
RB-19-174*	B. heckerae	BRS	2166
RB-19-175	B. heckerae	BRS	2166
RB-19-176	B. heckerae	BRS	2166
RB-19-177	B. heckerae	BRS	2166
RB-19-178	B. heckerae	BRS	2166
