# Supplementary material for: Genetic diversity and connectivity of chemosynthetic cold seep mussels from the U.S. Atlantic margin
Source: BMC Ecol Evol. 2022 Jun 17;22:76. doi: 10.1186/s12862-022-02027-4 (PMC9204967; doi:10.1186/s12862-022-02027-4)
Supplement: Supplementary file 6 — Additional file 6. Table 6. Annotation information extracted from the G. platifrons genome (NCBI accession GCA_002080005.1 [36]), for the 427 unique bathymodioline genes corresponding to the outlier SNPs detected with pcadapt. [file 12862_2022_2027_MOESM6_ESM.xlsx]

## Sheet: annotation_unique_genes
Table 6- Annotation information extracted from the G. platifrons genome (NCBI accession GCA_002080005.1 [36]), for the 427 unique bathymodioline genes corresponding to the outlier SNPs detected with pcadapt.
SeqName	Description	GO_ID	InterPro IDs	pfam	KEGG_ko
Bpl_scaf_10095-1.9	zinc finger Dzip1-like	-	IPR032714 (PFAM); PTHR21502 (PANTHER); PTHR21502:SF8 (PANTHER); PTHR21502:SF8 (PANTHER); IPR007087 (PROSITE_PROFILES)	PF00096.23; PF05605.9; PF10374.6; PF12128.5; PF13815.3; PF13894.3;	K16470
Bpl_scaf_10139-2.3	tetratricopeptide repeat 21B-like isoform X2	-	IPR019734 (SMART); IPR013105 (PFAM); IPR001440 (PFAM); IPR011990 (G3DSA:1.25.40.GENE3D); IPR019734 (PFAM); IPR011990 (G3DSA:1.25.40.GENE3D); IPR011990 (G3DSA:1.25.40.GENE3D); PF14559 (PFAM); IPR011990 (G3DSA:1.25.40.GENE3D); IPR011990 (G3DSA:1.25.40.GENE3D); PTHR14699 (PANTHER); IPR019734 (PROSITE_PROFILES); IPR013026 (PROSITE_PROFILES); IPR019734 (PROSITE_PROFILES); IPR019734 (PROSITE_PROFILES);…	PF00515.25; PF01535.17; PF04212.15; PF04781.9; PF07719.14; PF08238.9; PF09976.6; PF09986.6; PF12895.4; PF13174.3; PF13176.3; PF13181.3; PF13371.3; PF13374.3; PF13414.3; PF13424.3; PF13428.3; PF13429.3; PF13431.3; PF13432.3; PF13602.3; PF14559.3; PF14561.3; PF14689.3; PF14853.3; PF14863.3; PF14938.3; PF17004.2;	K19673
Bpl_scaf_10139-4.10	coiled-coil and C2 domain-containing 2A-like isoform X1	-			-
Bpl_scaf_1057-0.10	adipolin-like, partial	-	IPR008983 (G3DSA:2.60.120.GENE3D); IPR001073 (PFAM); PTHR24019 (PANTHER); IPR001073 (PROSITE_PROFILES); IPR008983 (SUPERFAMILY)	PF00229.15; PF00386.18;	-
Bpl_scaf_10613-0.7	ubiquitin-like modifier-activating enzyme 6	-	IPR000011 (PRINTS); IPR018965 (SMART); IPR018075 (TIGRFAM); IPR019572 (PFAM); IPR018965 (PFAM); IPR000594 (PFAM); IPR032420 (PFAM); IPR019572 (G3DSA:1.10.3240.GENE3D); IPR016040 (G3DSA:3.40.50.GENE3D); IPR016040 (G3DSA:3.40.50.GENE3D); IPR032418 (PFAM); PTHR10953 (PANTHER); PTHR10953:SF4 (PANTHER); IPR000594 (SUPERFAMILY); IPR000594 (SUPERFAMILY)	PF00899.18; PF01488.17; PF02826.16; PF09358.7; PF10585.6; PF16190.2; PF16191.2; PF17021.2;	K10699
Bpl_scaf_10613-5.7	---NA---	-	IPR013783 (G3DSA:2.60.40.GENE3D); IPR007110 (SUPERFAMILY); TMhelix (TMHMM)	PF00047.22; PF07679.13; PF07686.14; PF08204.8; PF13895.3; PF13927.3;	-
Bpl_scaf_10866-0.3	tetraspanin-18-like isoform X4	-	IPR000301 (PRINTS); IPR018499 (PFAM); PTHR19282 (PANTHER); PTHR19282 (PANTHER); PTHR19282:SF249 (PANTHER); PTHR19282:SF249 (PANTHER); IPR008952 (SUPERFAMILY); TMhelix (TMHMM); TMhelix (TMHMM); TMhelix (TMHMM); TMhelix (TMHMM)	PF00335.17; PF01027.17; PF03032.12; PF10364.6; PF11990.5;	-
Bpl_scaf_11102-1.11	cytoplasmic dynein 2 heavy chain 1-like	GO:0003777,GO:0005524,GO:0007018,GO:0008152,GO:0016887,GO:0030286	IPR024317 (PFAM); PF12775 (PFAM); IPR013602 (PFAM); IPR027417 (G3DSA:3.40.50.GENE3D); IPR004273 (PFAM); IPR024743 (PFAM); PF12781 (PFAM); IPR013594 (PFAM); IPR011704 (PFAM); PF12774 (PFAM); IPR026983 (PANTHER); PTHR10676:SF282 (PANTHER); IPR027417 (SUPERFAMILY); IPR027417 (SUPERFAMILY); IPR027417 (SUPERFAMILY); IPR027417 (SUPERFAMILY)	PF00004.26; PF00005.24; PF00158.23; PF00437.17; PF00625.18; PF01637.15; PF01695.14; PF03028.12; PF03193.13; PF04582.9; PF04837.9; PF05729.9; PF07728.11; PF08385.9; PF08393.10; PF12066.5; PF12774.4; PF12775.4; PF12777.4; PF12780.4; PF12781.4; PF13191.3; PF13238.3; PF13245.3; PF13304.3; PF13401.3; PF13479.3; PF13521.3; PF13555.3; PF13604.3; PF13671.3; PF14532.3;	K10414
Bpl_scaf_11586-7.11	Eosinophil peroxidase	-	IPR019791 (PRINTS); IPR019791 (G3DSA:1.10.640.GENE3D); IPR019791 (PFAM); PTHR11475 (PANTHER); IPR019791 (PROSITE_PROFILES); SignalP-noTM (SIGNALP_EUK); IPR010255 (SUPERFAMILY); TMhelix (TMHMM)	PF03098.12; PF06903.9;	-
Bpl_scaf_11586-9.5	serine threonine- kinase TAO1-like isoform X1	GO:0004672,GO:0005524,GO:0006468	IPR002290 (SMART); IPR000719 (PFAM); G3DSA:3.30.200.20 (GENE3D); G3DSA:1.10.510.10 (GENE3D); PTHR24361:SF279 (PANTHER); PTHR24361 (PANTHER); IPR000719 (PROSITE_PROFILES); IPR011009 (SUPERFAMILY)	PF00069.22; PF01636.20; PF04433.14; PF07714.14;	K04429
Bpl_scaf_11591-1.16	melanoma inhibitory activity 3-like isoform X2	-	G3DSA:2.30.30.40 (GENE3D); PTHR23158 (PANTHER); PTHR23158:SF33 (PANTHER)	PF15831.2;	-
Bpl_scaf_11793-4.6	alpha-actinin, sarcomeric-like isoform X1	GO:0005509,GO:0051015,GO:0051017,GO:0051764	IPR018159 (SMART); IPR001715 (SMART); IPR002048 (SMART); IPR001715 (G3DSA:1.10.418.GENE3D); IPR001715 (PFAM); G3DSA:1.20.58.60 (GENE3D); IPR014837 (PFAM); IPR011992 (G3DSA:1.10.238.GENE3D); G3DSA:1.20.58.60 (GENE3D); IPR002017 (PFAM); IPR001715 (G3DSA:1.10.418.GENE3D); IPR011992 (G3DSA:1.10.238.GENE3D); PTHR11915 (PANTHER); IPR026921 (PTHR11915:PANTHER); IPR001715 (PROSITE_PROFILES); IPR002048 (P…	PF00036.29; PF00307.28; PF00435.18; PF08726.7; PF11971.5; PF13405.3; PF13499.3; PF13833.3;	K05699
Bpl_scaf_12168-1.10	Dystroglycan	GO:0005886	IPR006644 (SMART); IPR008465 (PFAM); IPR027468 (G3DSA:3.30.70.GENE3D); IPR013783 (G3DSA:2.60.40.GENE3D); PTHR21559:SF16 (PANTHER); PTHR21559 (PANTHER); IPR030398 (PROSITE_PROFILES); IPR015919 (SUPERFAMILY); IPR015919 (SUPERFAMILY); IPR027468 (SUPERFAMILY); TMhelix (TMHMM); TMhelix (TMHMM)	PF01034.17; PF02009.13; PF02439.12; PF02480.13; PF05454.8; PF05510.10; PF10958.5; PF12273.5; PF13908.3; PF14991.3; PF15012.3; PF15102.3;	K06265
Bpl_scaf_12360-0.7	polypeptide N-acetylgalactosaminyltransferase 1-like	-	IPR000772 (SMART); IPR000772 (PFAM); IPR001173 (PFAM); G3DSA:2.80.10.50 (GENE3D); IPR029044 (G3DSA:3.90.550.GENE3D); PTHR11675:SF48 (PANTHER); PTHR11675 (PANTHER); IPR000772 (PROSITE_PROFILES); IPR029044 (SUPERFAMILY); IPR000772 (SUPERFAMILY); TMhelix (TMHMM)	PF00535.23; PF00652.19; PF02709.11; PF13641.3;	-
Bpl_scaf_12466-0.16	sulfotransferase 1C4-like	-	IPR027417 (G3DSA:3.40.50.GENE3D); IPR000863 (PFAM); PTHR11783 (PANTHER); PTHR11783:SF15 (PANTHER); IPR027417 (SUPERFAMILY)	PF00685.24; PF13469.3;	K01025
Bpl_scaf_12478-0.9	F-box only 33-like	-	IPR001810 (PFAM); IPR032675 (G3DSA:3.80.10.GENE3D); PTHR20933 (PANTHER); IPR001810 (PROSITE_PROFILES); SSF52047 (SUPERFAMILY); IPR001810 (SUPERFAMILY)	PF00646.30; PF05213.9; PF12937.4;	K10310
Bpl_scaf_1256-1.16	cytosolic phospholipase A2 isoform X2	GO:0005737	IPR002642 (SMART); IPR002642 (PFAM); G3DSA:3.40.1090.10 (GENE3D); PTHR10728 (PANTHER); IPR002642 (PROSITE_PROFILES); IPR016035 (SUPERFAMILY); IPR016035 (SUPERFAMILY)	PF01735.15;	-
Bpl_scaf_12824-0.27	Phosphoinositide 3-kinase regulatory subunit 4, partial	GO:0016301,GO:0043226,GO:0044237,GO:0044699	IPR001680 (SMART); IPR015943 (G3DSA:2.130.10.GENE3D); IPR011989 (G3DSA:1.25.10.GENE3D); PTHR17583 (PANTHER); IPR001680 (PROSITE_PROFILES); IPR017986 (PROSITE_PROFILES); IPR016024 (SUPERFAMILY); IPR017986 (SUPERFAMILY)	PF00400.29; PF02985.19;	-
Bpl_scaf_12887-0.51	EF-hand domain-containing family member C2-like	GO:0005509	IPR006602 (SMART); IPR011992 (G3DSA:1.10.238.GENE3D); IPR010554 (PFAM); PTHR12086 (PANTHER); PTHR12086 (PANTHER); PTHR12086:SF11 (PANTHER); PTHR12086:SF11 (PANTHER); IPR006602 (PROSITE_PROFILES); IPR002048 (PROSITE_PROFILES); IPR006602 (PROSITE_PROFILES); IPR006602 (PROSITE_PROFILES); IPR002048 (PROSITE_PROFILES); IPR011992 (SUPERFAMILY)	PF00036.29; PF00906.17; PF06565.9; PF13405.3; PF13499.3; PF13833.3;	-
Bpl_scaf_12887-0.53	rho-associated kinase 2-like isoform X1	-		PF03962.12; PF06013.9; PF15233.3;	K19534
Bpl_scaf_13055-1.32	---NA---	-	IPR024606 (PFAM); SignalP-noTM (SIGNALP_EUK); TMhelix (TMHMM)	PF12877.4;	-
Bpl_scaf_13236-10.24	PAT1 homolog 1-like isoform X2	-	PTHR21551 (PANTHER)	PF09770.6;	K12617
Bpl_scaf_13236-4.21	Cleavage stimulation factor 77 kDa subunit	GO:0000122,GO:0000166,GO:0000989,GO:0001046,GO:0003913,GO:0005634,GO:0005739,GO:0006094,GO:0006281,GO:0006351,GO:0006397,GO:0006975,GO:0008134,GO:0009881,GO:0018298,GO:0019901,GO:0019902,GO:0019915,GO:0031397,GO:0032868,GO:0032922,GO:0033762,GO:0035257,GO:0042593,GO:0042754,GO:0042826,GO:0043130,GO:0043153,GO:0045744,GO:2000001,GO:2000323,GO:2000850	G3DSA:1.25.40.80 (GENE3D); IPR005101 (PFAM); G3DSA:1.10.579.10 (GENE3D); PTHR11455 (PANTHER); PTHR11455:SF16 (PANTHER); IPR005101 (SUPERFAMILY)	PF03441.11;	K02295
Bpl_scaf_13492-5.13	26S proteasome non-ATPase regulatory subunit 8-like	GO:0005838,GO:0006508	PF10075 (PFAM); IPR006746 (PANTHER)	PF03399.13; PF10075.6;	K03031
Bpl_scaf_1363-5.29	nucleoporin NUP188 homolog	-	IPR018864 (PFAM)	PF10487.6;	K14311
Bpl_scaf_13986-2.7	sushi, von Willebrand factor type A, EGF and pentraxin domain-containing 1-like	GO:0044464,GO:0044763,GO:0048731,GO:0050794	IPR000742 (SMART); IPR000742 (PFAM); G3DSA:2.10.25.10 (GENE3D); G3DSA:2.10.25.10 (GENE3D); PTHR24033 (PANTHER); IPR000742 (PROSITE_PROFILES); IPR000742 (PROSITE_PROFILES); SSF57196 (SUPERFAMILY); SSF57196 (SUPERFAMILY); TMhelix (TMHMM)	PF00008.24; PF00053.21; PF01683.15; PF06247.8; PF07645.12; PF07974.10; PF12661.4; PF12947.4;	-
Bpl_scaf_13988-1.12	tRNA threonylcarbamoyladenosine biosynthesis	-	IPR006070 (PFAM); IPR000791 (PFAM); IPR017945 (G3DSA:3.90.870.GENE3D); PTHR17490 (PANTHER); PTHR17490:SF5 (PANTHER); IPR006070 (PROSITE_PROFILES); IPR017945 (SUPERFAMILY); TMhelix (TMHMM); TMhelix (TMHMM); TMhelix (TMHMM); TMhelix (TMHMM); TMhelix (TMHMM); TMhelix (TMHMM); TMhelix (TMHMM); TMhelix (TMHMM); TMhelix (TMHMM); TMhelix (TMHMM); TMhelix (TMHMM); TMhelix (TMHMM); TMhelix (TMHMM); TMheli…	PF01184.16; PF01300.15;	K07566
Bpl_scaf_13988-1.19	hemicentin-1-like isoform X1	-	IPR003598 (SMART); IPR003599 (SMART); IPR013783 (G3DSA:2.60.40.GENE3D); IPR013098 (PFAM); IPR007110 (PROSITE_PROFILES); IPR007110 (SUPERFAMILY)	PF00047.22; PF07654.12; PF07679.13; PF07686.14; PF08204.8; PF13895.3; PF13927.3;	-
Bpl_scaf_14345-0.5	vanilloid receptor	GO:0005216,GO:0016020,GO:0034220	IPR002110 (SMART); IPR002110 (PFAM); IPR020683 (G3DSA:1.25.40.GENE3D); IPR005821 (PFAM); PTHR10582 (PANTHER); IPR020683 (PROSITE_PROFILES); SSF81324 (SUPERFAMILY); IPR020683 (SUPERFAMILY); TMhelix (TMHMM); TMhelix (TMHMM); TMhelix (TMHMM); TMhelix (TMHMM)	PF00023.27; PF00520.28; PF01292.17; PF08016.9; PF12796.4; PF13606.3; PF13637.3; PF13857.3; PF14004.3;	-
Bpl_scaf_14532-0.9	serine threonine- phosphatase 6 regulatory ankyrin repeat subunit B-like	-	IPR002110 (PRINTS); IPR001496 (SMART); IPR002110 (SMART); IPR001496 (SMART); IPR020683 (G3DSA:1.25.40.GENE3D); IPR020683 (PFAM); IPR001496 (PFAM); PF13857 (PFAM); PTHR24198 (PANTHER); IPR002110 (PROSITE_PROFILES); IPR002110 (PROSITE_PROFILES); IPR002110 (PROSITE_PROFILES); IPR020683 (PROSITE_PROFILES); IPR002110 (PROSITE_PROFILES); IPR001496 (PROSITE_PROFILES); IPR002110 (PROSITE_PROFILES); IPR00…	PF00023.27; PF07525.13; PF12796.4; PF13606.3; PF13637.3; PF13857.3;	-
Bpl_scaf_14550-9.26	serine arginine repetitive matrix 1-like	-	SignalP-noTM (SIGNALP_EUK); TMhelix (TMHMM); TMhelix (TMHMM)	PF01698.13;	-
Bpl_scaf_14671-0.16	chitin synthase	GO:0003774,GO:0004100,GO:0005524,GO:0008152,GO:0016459	IPR001609 (PRINTS); IPR001609 (SMART); IPR001609 (PFAM); PF03142 (PFAM); IPR029044 (G3DSA:3.90.550.GENE3D); IPR004835 (PANTHER); IPR004835 (PANTHER); PTHR22914:SF8 (PANTHER); IPR001609 (PROSITE_PROFILES); IPR027417 (SUPERFAMILY); IPR029044 (SUPERFAMILY); IPR020846 (SUPERFAMILY); TMhelix (TMHMM); TMhelix (TMHMM); TMhelix (TMHMM); TMhelix (TMHMM); TMhelix (TMHMM); TMhelix (TMHMM); TMhelix (TMHMM); …	PF00063.18; PF00535.23; PF03142.12; PF08496.7; PF13191.3; PF13401.3; PF13506.3; PF13632.3; PF13641.3;	K00698
Bpl_scaf_14808-4.10	ankyrin-2-like isoform X1	GO:0004672,GO:0005524,GO:0006468	IPR002290 (SMART); IPR002110 (SMART); G3DSA:1.10.510.10 (GENE3D); G3DSA:3.30.200.20 (GENE3D); IPR020683 (G3DSA:1.25.40.GENE3D); IPR000719 (PFAM); IPR020683 (PFAM); PF13857 (PFAM); PTHR24361:SF315 (PANTHER); PTHR24361 (PANTHER); IPR002110 (PROSITE_PROFILES); IPR020683 (PROSITE_PROFILES); IPR000719 (PROSITE_PROFILES); IPR002110 (PROSITE_PROFILES); IPR002110 (PROSITE_PROFILES); IPR011009 (SUPERFAMIL…	PF00023.27; PF00069.22; PF01636.20; PF07714.14; PF12644.4; PF12796.4; PF13606.3; PF13637.3; PF13857.3; PF14531.3;	K17533
Bpl_scaf_15206-0.14	inositol-3-phosphate synthase 1-A-like	GO:0004512,GO:0006021,GO:0008654	IPR002587 (PIRSF); G3DSA:3.30.360.10 (GENE3D); IPR013021 (PFAM); IPR002587 (PFAM); IPR016040 (G3DSA:3.40.50.GENE3D); IPR002587 (PANTHER); SSF55347 (SUPERFAMILY); IPR016040 (SUPERFAMILY)	PF01658.14; PF02249.14; PF05705.11; PF07994.9;	K01858
Bpl_scaf_15206-1.10	Multiple epidermal growth factor-like domains 6	-	IPR006212 (SMART); IPR000742 (SMART); PTHR24035:SF4 (PANTHER); PTHR24035:SF4 (PANTHER); PTHR24035 (PANTHER); PTHR24035 (PANTHER); PTHR24035 (PANTHER); PTHR24035 (PANTHER); PTHR24035:SF4 (PANTHER); PTHR24035:SF4 (PANTHER); PD936484 (PRODOM); TMhelix (TMHMM)		-
Bpl_scaf_15206-2.15	hypothetical protein LOTGIDRAFT_237940	-			-
Bpl_scaf_15271-3.9	enolase ENO4	GO:0016829	IPR000941 (PRINTS); IPR020810 (PFAM); IPR029065 (G3DSA:3.20.20.GENE3D); IPR020811 (PFAM); IPR029017 (G3DSA:3.30.390.GENE3D); IPR000941 (PANTHER); PTHR11902:SF1 (PANTHER); IPR000941 (PANTHER); IPR029017 (SUPERFAMILY); IPR029065 (SUPERFAMILY)	PF00113.19; PF03952.13; PF14722.3;	-
Bpl_scaf_15282-1.5	membrane ,	-	PF04511 (PFAM); IPR007599 (PANTHER); TMhelix (TMHMM)	PF04511.12;	K11519
Bpl_scaf_15437-0.6	G- coupled receptor GRL101-like	GO:0004930,GO:0007165,GO:0016020	IPR000276 (PRINTS); IPR002131 (PRINTS); IPR000276 (PFAM); G3DSA:1.20.1070.10 (GENE3D); IPR002131 (PANTHER); PTHR24372:SF12 (PANTHER); IPR017452 (PROSITE_PROFILES); SSF81321 (SUPERFAMILY); TMhelix (TMHMM); TMhelix (TMHMM); TMhelix (TMHMM); TMhelix (TMHMM); TMhelix (TMHMM); TMhelix (TMHMM); TMhelix (TMHMM)	PF00001.18; PF10320.6; PF10323.6;	-
Bpl_scaf_16143-19.6	protocadherin-9-like isoform X1	-	IPR002126 (PRINTS); IPR002126 (SMART); IPR002126 (PFAM); IPR002126 (G3DSA:2.60.40.GENE3D); IPR002126 (G3DSA:2.60.40.GENE3D); PTHR24028:SF121 (PANTHER); PTHR24028:SF121 (PANTHER); PTHR24028 (PANTHER); PTHR24028 (PANTHER); IPR002126 (PROSITE_PROFILES); IPR002126 (PROSITE_PROFILES); IPR002126 (PROSITE_PROFILES); IPR002126 (PROSITE_PROFILES); IPR002126 (PROSITE_PROFILES); IPR002126 (PROSITE_PROFILES)…	PF00028.14; PF08266.9; PF16184.2;	K16498
Bpl_scaf_1655-0.11	PHD finger 20 1 isoform X3	-	IPR002999 (SMART); G3DSA:2.30.30.140 (GENE3D); IPR013083 (G3DSA:3.30.40.GENE3D); G3DSA:2.30.30.270 (GENE3D); IPR025995 (PFAM); PTHR15856 (PANTHER); IPR007087 (PROSITE_PROFILES); IPR011011 (SUPERFAMILY); IPR016197 (SUPERFAMILY); SSF63748 (SUPERFAMILY)	PF00096.23; PF00628.26; PF09465.7; PF11717.5; PF17017.2;	K18402
Bpl_scaf_16590-3.3	peroxisome biogenesis factor 1-like	GO:0000166,GO:0005777,GO:0007031	IPR003593 (SMART); IPR003959 (PFAM); IPR027417 (G3DSA:3.40.50.GENE3D); IPR015342 (PFAM); G3DSA:1.10.8.60 (GENE3D); IPR029067 (G3DSA:3.10.330.GENE3D); G3DSA:1.10.8.60 (GENE3D); PTHR23077 (PANTHER); IPR025653 (PTHR23077:PANTHER); IPR025653 (PTHR23077:PANTHER); PTHR23077 (PANTHER); IPR027417 (SUPERFAMILY); IPR029067 (SUPERFAMILY); IPR027417 (SUPERFAMILY)	PF00004.26; PF00005.24; PF00158.23; PF00437.17; PF00931.19; PF01078.18; PF01637.15; PF01695.14; PF02367.14; PF02562.13; PF02933.14; PF03152.11; PF05729.9; PF06068.10; PF06414.9; PF06745.10; PF07724.11; PF07728.11; PF09262.8; PF09263.7; PF09848.6; PF10443.6; PF13173.3; PF13191.3; PF13207.3; PF13238.3; PF13245.3; PF13401.3; PF13476.3; PF13479.3; PF13481.3; PF13521.3; PF13555.3; PF13671.3; PF14532.3;	K13338
Bpl_scaf_16603-0.0	Caspase-1 precursor,	GO:0008233	IPR029030 (G3DSA:3.40.50.GENE3D); IPR002138 (PROSITE_PROFILES); SSF52129 (SUPERFAMILY)		-
Bpl_scaf_16621-19.11	nucleolar 4-like isoform X1	-	PTHR12449 (PANTHER)	PF03066.12; PF03092.13; PF05460.10; PF06524.9; PF09026.7; PF14812.3;	-
Bpl_scaf_17051-11.32	E3 ubiquitin- ligase HUWE1-like	GO:0003824,GO:0008152	IPR010314 (PFAM); IPR004170 (PFAM); IPR010309 (PFAM); PTHR11254 (PANTHER); PTHR11254:SF291 (PANTHER); IPR004170 (PROSITE_PROFILES); IPR016024 (SUPERFAMILY); SSF117839 (SUPERFAMILY)	PF02809.17; PF02825.17; PF02932.13; PF06025.9;	K10592
Bpl_scaf_17051-15.13	Hemicentin-1, partial	-	IPR000884 (SMART); IPR000884 (PFAM); G3DSA:2.20.100.10 (GENE3D); PTHR10489 (PANTHER); PTHR10489:SF628 (PANTHER); IPR000884 (PROSITE_PROFILES); IPR000884 (PROSITE_PROFILES); IPR000884 (PROSITE_PROFILES); IPR000884 (PROSITE_PROFILES); IPR000884 (PROSITE_PROFILES); IPR000884 (PROSITE_PROFILES); IPR000884 (PROSITE_PROFILES); IPR000884 (PROSITE_PROFILES); IPR000884 (PROSITE_PROFILES); IPR000884 (PROSI…	PF00090.16; PF06783.8; PF08374.8; PF15102.3; PF15330.3;	-
Bpl_scaf_17187-8.26	sulfotransferase 1C1-like	GO:0008146,GO:0008152	IPR027417 (G3DSA:3.40.50.GENE3D); IPR000863 (PFAM); PTHR11783 (PANTHER); IPR027417 (SUPERFAMILY)	PF00685.24; PF13469.3; PF16522.2;	K01025
Bpl_scaf_17187-8.31	calpain-5-like, partial	GO:0008234	IPR022684 (PRINTS); IPR001300 (SMART); IPR000008 (SMART); IPR022683 (SMART); IPR000008 (PFAM); G3DSA:2.60.120.380 (GENE3D); IPR022682 (PFAM); IPR001300 (PFAM); IPR000008 (G3DSA:2.60.40.GENE3D); G3DSA:3.90.70.10 (GENE3D); PTHR10183 (PANTHER); PTHR10183:SF138 (PANTHER); IPR001300 (PROSITE_PROFILES); IPR000008 (PROSITE_PROFILES); SSF54001 (SUPERFAMILY); IPR000008 (SUPERFAMILY); IPR022682 (SUPERFAMIL…	PF00168.27; PF00648.18; PF01067.19;	K08574
Bpl_scaf_17202-3.11	Sorbin and SH3 domain-containing 1	-	IPR001452 (PRINTS); IPR001452 (SMART); IPR001452 (PFAM); G3DSA:2.30.30.40 (GENE3D); G3DSA:2.30.30.40 (GENE3D); IPR001452 (PFAM); G3DSA:2.30.30.40 (GENE3D); IPR028516 (PTHR10663:PANTHER); IPR028516 (PTHR10663:PANTHER); PTHR10663 (PANTHER); IPR001452 (PROSITE_PROFILES); IPR001452 (PROSITE_PROFILES); IPR001452 (PROSITE_PROFILES); IPR001452 (SUPERFAMILY); IPR001452 (SUPERFAMILY); IPR001452 (SUPERFAMI…	PF00018.25; PF07653.14; PF11087.5; PF14604.3;	K06086
Bpl_scaf_17465-2.8	collagen alpha-1(II) chain isoform X1	-	IPR000885 (SMART); G3DSA:2.10.70.10 (GENE3D); IPR008160 (PFAM); IPR000885 (PFAM); PTHR24023:SF568 (PANTHER); PTHR24023 (PANTHER); PTHR24023 (PANTHER); PTHR24023:SF568 (PANTHER); IPR000885 (PRODOM); IPR000885 (PROSITE_PROFILES); SignalP-noTM (SIGNALP_GRAM_NEGATIVE); SignalP-noTM (SIGNALP_EUK); SSF57603 (SUPERFAMILY)	PF00093.15; PF01391.15; PF01410.15; PF05375.10;	K19719
Bpl_scaf_17641-9.4	multiple epidermal growth factor-like domains 6	-	PR00011 (PRINTS); IPR002049 (SMART); IPR000742 (SMART); IPR001881 (SMART); G3DSA:2.10.25.10 (GENE3D); IPR026823 (PFAM); IPR002049 (PFAM); PF14670 (PFAM); IPR013032 (PFAM); G3DSA:2.10.25.10 (GENE3D); IPR001881 (PFAM); G3DSA:2.10.25.10 (GENE3D); G3DSA:2.10.25.10 (GENE3D); G3DSA:2.10.25.10 (GENE3D); G3DSA:2.10.25.10 (GENE3D); G3DSA:2.10.25.10 (GENE3D); G3DSA:2.170.300.10 (GENE3D); G3DSA:2.10.25.10 (…	PF00053.21; PF07645.12; PF07974.10; PF12661.4; PF12662.4; PF12947.4; PF14670.3;	-
Bpl_scaf_17778-4.13	S-adenosyl-L-methionine-dependent tRNA 4-demethylwyosine synthase-like	GO:0005488	IPR007197 (PFAM); IPR029039 (G3DSA:3.40.50.GENE3D); IPR013917 (PFAM); IPR013785 (G3DSA:3.20.20.GENE3D); IPR008254 (PFAM); PTHR13930:SF0 (PANTHER); PTHR13930 (PANTHER); SSF102114 (SUPERFAMILY); IPR029039 (SUPERFAMILY)	PF00258.22; PF04055.18; PF08608.9;	K15449
Bpl_scaf_18349-0.15	glutathione S-transferase A-like	-	IPR004045 (PFAM); IPR010987 (G3DSA:1.20.1050.GENE3D); IPR012336 (G3DSA:3.40.30.GENE3D); IPR004046 (PFAM); PTHR11260 (PANTHER); PTHR11260:SF229 (PANTHER); IPR004045 (PROSITE_PROFILES); IPR010987 (PROSITE_PROFILES); IPR012336 (SUPERFAMILY); IPR010987 (SUPERFAMILY)	PF00043.22; PF00533.23; PF02798.17; PF13409.3; PF13410.3; PF13417.3; PF14497.3;	K00799
Bpl_scaf_18645-4.4	, partial	-	IPR007621 (PFAM); PTHR33748 (PANTHER); PTHR33748:SF5 (PANTHER); SignalP-noTM (SIGNALP_EUK); SignalP-TM (SIGNALP_GRAM_POSITIVE); TMhelix (TMHMM); TMhelix (TMHMM)	PF01034.17; PF04536.11; PF07166.8; PF08374.8; PF12669.4; PF17175.1;	-
Bpl_scaf_1866-1.9	coiled-coil domain-containing 89-like	-	PTHR34768 (PANTHER); PTHR34768:SF1 (PANTHER)	PF02183.15; PF04156.11; PF04513.9; PF05010.11; PF05266.11; PF10473.6; PF11887.5; PF13830.3; PF13851.3; PF15898.2; PF16535.2; PF17078.2;	-
Bpl_scaf_18682-4.25	ryanodine receptor-like isoform X15	-	IPR013333 (PRINTS); IPR002048 (SMART); IPR016093 (SMART); IPR003877 (SMART); IPR005821 (PFAM); IPR009460 (PFAM); IPR003877 (PFAM); IPR000699 (PFAM); IPR002048 (PFAM); IPR003032 (PFAM); G3DSA:2.80.10.50 (GENE3D); IPR000699 (G3DSA:1.25.10.GENE3D); G3DSA:2.80.10.50 (GENE3D); IPR013662 (PFAM); IPR016093 (PFAM); IPR014821 (PFAM); IPR011992 (G3DSA:1.10.238.GENE3D); IPR015925 (PANTHER); PTHR13715:SF79 (…	PF00036.29; PF00520.28; PF00622.25; PF01365.18; PF02026.13; PF02815.16; PF05684.9; PF06195.10; PF06423.9; PF06459.9; PF08454.8; PF08709.8; PF13202.3; PF13405.3; PF13499.3; PF13833.3;	K04962
Bpl_scaf_1891-2.3	jagged-1b-like isoform X1	GO:0005488,GO:0007154,GO:0016020	IPR026219 (PRINTS); PR00010 (PRINTS); IPR006552 (SMART); IPR001007 (SMART); IPR000742 (SMART); IPR001881 (SMART); IPR001881 (PFAM); G3DSA:2.170.300.10 (GENE3D); IPR000742 (PFAM); G3DSA:2.10.25.10 (GENE3D); G3DSA:2.10.25.10 (GENE3D); G3DSA:2.10.25.10 (GENE3D); IPR001007 (PFAM); PTHR24044:SF316 (PANTHER); PTHR24044 (PANTHER); IPR000742 (PROSITE_PROFILES); IPR000742 (PROSITE_PROFILES); IPR000742 (PR…	PF00008.24; PF00093.15; PF06247.8; PF06697.9; PF07645.12; PF07974.10; PF08850.8; PF12661.4; PF12947.4; PF13425.3; PF14670.3; PF15102.3; PF15345.3;	K06052
Bpl_scaf_1893-0.0	dopamine N-acetyltransferase-like isoform X4	-	IPR016181 (G3DSA:3.40.630.GENE3D); IPR000182 (PFAM); PTHR20905:SF1 (PANTHER); PTHR20905 (PANTHER); IPR016181 (SUPERFAMILY)	PF00583.22; PF08445.7; PF12746.4; PF13508.4; PF13527.4; PF13673.4;	K00669
Bpl_scaf_1893-1.10	Integrin alpha-9	-	IPR000413 (PRINTS); IPR013519 (SMART); G3DSA:2.130.10.130 (GENE3D); IPR013649 (PFAM); IPR013517 (PFAM); G3DSA:1.20.5.930 (GENE3D); PTHR23220 (PANTHER); IPR013519 (PROSITE_PROFILES); IPR013519 (PROSITE_PROFILES); IPR013519 (PROSITE_PROFILES); IPR013519 (PROSITE_PROFILES); IPR013519 (PROSITE_PROFILES); IPR013519 (PROSITE_PROFILES); IPR013519 (PROSITE_PROFILES); SSF69318 (SUPERFAMILY); IPR032695 (SU…	PF01839.20; PF08441.9; PF13517.3; PF14052.3; PF14312.3;	K06585
Bpl_scaf_1905-1.31	---NA---	-			-
Bpl_scaf_19133-6.3	guanine nucleotide-binding G(q) subunit alpha	GO:0001664,GO:0003924,GO:0004871,GO:0005525,GO:0007186,GO:0008152,GO:0031683	IPR001019 (PRINTS); IPR001019 (SMART); IPR001019 (PFAM); IPR011025 (G3DSA:1.10.400.GENE3D); IPR027417 (G3DSA:3.40.50.GENE3D); IPR001019 (PANTHER); PTHR10218:SF195 (PANTHER); IPR027417 (SUPERFAMILY); IPR011025 (SUPERFAMILY)	PF00025.18; PF00503.17; PF11340.5;	K04634
Bpl_scaf_19386-3.29	Coagulation factor XIIa	-	PR00010 (PRINTS); IPR001314 (PRINTS); IPR001881 (SMART); IPR001254 (SMART); IPR000742 (SMART); G3DSA:2.40.10.10 (GENE3D); IPR000922 (PFAM); G3DSA:2.10.25.10 (GENE3D); IPR000742 (PFAM); G3DSA:2.10.25.10 (GENE3D); G3DSA:2.40.10.10 (GENE3D); IPR001254 (PFAM); PTHR24033 (PANTHER); IPR000742 (PROSITE_PROFILES); IPR000922 (PROSITE_PROFILES); IPR000742 (PROSITE_PROFILES); IPR000742 (PROSITE_PROFILES); I…	PF00008.24; PF00089.23; PF02140.15; PF06247.8; PF07645.12; PF07974.10; PF09342.8; PF12661.4; PF12662.4; PF12947.4; PF14670.3;	-
Bpl_scaf_19387-0.2	hypothetical protein CGI_10023084	-	IPR002557 (SMART); IPR002557 (PFAM); IPR002557 (G3DSA:2.170.140.GENE3D); PTHR23301 (PANTHER); IPR002557 (PROSITE_PROFILES); IPR002557 (PROSITE_PROFILES); IPR002557 (PROSITE_PROFILES); IPR002557 (PROSITE_PROFILES); IPR002557 (PROSITE_PROFILES); IPR002557 (PROSITE_PROFILES); IPR002557 (PROSITE_PROFILES); IPR002557 (PROSITE_PROFILES); IPR002557 (PROSITE_PROFILES); IPR002557 (PROSITE_PROFILES); IPR00…	PF01607.21;	-
Bpl_scaf_19387-7.10	transmembrane 72-like	-	IPR032055 (PFAM); PTHR28474 (PANTHER); PTHR28474:SF1 (PANTHER); TMhelix (TMHMM); TMhelix (TMHMM); TMhelix (TMHMM)	PF02072.12; PF08507.7; PF10873.5; PF11804.5; PF16054.2;	-
Bpl_scaf_19731-5.9	glutamate synthase [NADPH]	GO:0005488,GO:0006536,GO:0045181	IPR000103 (PRINTS); PR00368 (PRINTS); IPR006982 (PFAM); IPR002489 (G3DSA:2.160.20.GENE3D); IPR016040 (G3DSA:3.40.50.GENE3D); IPR029055 (G3DSA:3.60.20.GENE3D); IPR017932 (PFAM); IPR002932 (PFAM); IPR023753 (G3DSA:3.50.50.GENE3D); IPR013785 (G3DSA:3.20.20.GENE3D); G3DSA:1.10.1060.10 (GENE3D); IPR013785 (G3DSA:3.20.20.GENE3D); IPR002489 (PFAM); IPR023753 (PFAM); PTHR11938 (PANTHER); PTHR11938:SF1 (P…	PF00070.24; PF00310.18; PF00890.21; PF01134.19; PF01266.21; PF01493.16; PF01494.16; PF01645.14; PF03486.11; PF04820.11; PF04898.11; PF05834.9; PF07992.11; PF13241.3; PF13450.3; PF13738.3; PF14691.3;	K00264
Bpl_scaf_1989-4.8	tumor necrosis factor receptor superfamily member 27-like	-	G3DSA:2.10.50.10 (GENE3D); IPR011029 (G3DSA:1.10.533.GENE3D); IPR000488 (PFAM); PTHR23097 (PANTHER); IPR001368 (PROSITE_PROFILES); IPR000488 (PROSITE_PROFILES); IPR011029 (SUPERFAMILY); TMhelix (TMHMM)	PF00020.15; PF00531.19; PF05231.11; PF12297.5; PF15361.3; PF16492.2;	-
Bpl_scaf_19909-1.18	RING finger 207-like	GO:0046872	IPR000315 (SMART); IPR001841 (SMART); IPR013083 (G3DSA:3.30.40.GENE3D); IPR018957 (PFAM); IPR000315 (PFAM); PTHR22635:SF0 (PANTHER); PTHR22635 (PANTHER); IPR001841 (PROSITE_PROFILES); IPR000315 (PROSITE_PROFILES); SSF57850 (SUPERFAMILY)	PF00097.22; PF00643.21; PF02895.11; PF03915.10; PF04424.10; PF05054.9; PF05073.9; PF05130.9; PF08340.8; PF11422.5; PF12179.5; PF12479.5; PF13445.3; PF13639.3; PF13920.3; PF13923.3; PF14447.3; PF14634.3; PF14835.3;	-
Bpl_scaf_19969-2.22	regulator of telomere elongation helicase 1-like	GO:0000166,GO:0003676,GO:0006259,GO:0008026,GO:0051276	IPR006555 (SMART); IPR006554 (SMART); IPR006555 (PFAM); IPR013020 (TIGRFAM); IPR013083 (G3DSA:3.30.40.GENE3D); IPR010614 (PFAM); IPR027417 (G3DSA:3.40.50.GENE3D); PTHR11472:SF34 (PANTHER); PTHR11472 (PANTHER); PTHR11472 (PANTHER); IPR001841 (PROSITE_PROFILES); IPR014013 (PROSITE_PROFILES); IPR027417 (SUPERFAMILY); SSF57850 (SUPERFAMILY)	PF04851.12; PF06733.12; PF13307.3; PF13639.3; PF13920.3; PF13923.3; PF14447.3; PF14634.3; PF16685.2;	K11136
Bpl_scaf_20076-3.7	golgin subfamily B member 1-like	-			-
Bpl_scaf_2014-0.7	probable chitinase 3	-	IPR011583 (SMART); IPR029070 (G3DSA:3.10.50.GENE3D); IPR001223 (PFAM); IPR013781 (G3DSA:3.20.20.GENE3D); IPR013781 (G3DSA:3.20.20.GENE3D); PTHR11177 (PANTHER); IPR017853 (SUPERFAMILY); IPR029070 (SUPERFAMILY); IPR017853 (SUPERFAMILY); IPR017853 (SUPERFAMILY)	PF00704.25;	-
Bpl_scaf_20231-4.16	Cubilin	-	IPR000859 (SMART); IPR000859 (PFAM); IPR000859 (G3DSA:2.60.120.GENE3D); IPR000859 (G3DSA:2.60.120.GENE3D); IPR000859 (G3DSA:2.60.120.GENE3D); IPR000859 (G3DSA:2.60.120.GENE3D); PTHR10127:SF669 (PANTHER); PTHR10127 (PANTHER); PTHR10127 (PANTHER); PTHR10127 (PANTHER); PTHR10127:SF669 (PANTHER); IPR000859 (PROSITE_PROFILES); IPR000859 (PROSITE_PROFILES); IPR000859 (PROSITE_PROFILES); IPR000859 (PROS…	PF00431.17; PF02408.17;	K14616
Bpl_scaf_20376-14.11	poly [ADP-ribose] polymerase 1-like	GO:0003677,GO:0003950,GO:0005634,GO:0006471,GO:0008270,GO:0051287	IPR008893 (SMART); IPR001357 (SMART); IPR008893 (PFAM); IPR004102 (G3DSA:1.20.142.GENE3D); IPR001357 (G3DSA:3.40.50.GENE3D); IPR001357 (PFAM); IPR012317 (PFAM); IPR012317 (G3DSA:3.90.228.GENE3D); IPR008893 (G3DSA:2.20.140.GENE3D); IPR004102 (PFAM); PTHR10459:SF60 (PANTHER); PTHR10459 (PANTHER); PTHR10459 (PANTHER); IPR004102 (PROSITE_PROFILES); IPR012317 (PROSITE_PROFILES); IPR001357 (PROSITE_PRO…	PF00533.23; PF00644.17; PF02877.11; PF05406.12; PF16589.2;	K10798
Bpl_scaf_20603-0.2	bone morphogenetic receptor type-2-like	GO:0004672,GO:0009987	G3DSA:1.10.510.10 (GENE3D); G3DSA:2.10.60.10 (GENE3D); IPR001245 (PFAM); G3DSA:3.30.200.20 (GENE3D); IPR000472 (PFAM); PTHR23255:SF52 (PANTHER); IPR000333 (PANTHER); IPR000719 (PROSITE_PROFILES); SignalP-TM (SIGNALP_GRAM_POSITIVE); IPR011009 (SUPERFAMILY); SSF57302 (SUPERFAMILY); SSF57302 (SUPERFAMILY); TMhelix (TMHMM)	PF00069.22; PF01064.20; PF01636.20; PF07714.14;	K04671
Bpl_scaf_20675-2.12	vigilin-like isoform X1	GO:0003723	IPR004087 (SMART); IPR004088 (PFAM); IPR004088 (G3DSA:3.30.1370.GENE3D); PTHR10627:SF30 (PANTHER); PTHR10627 (PANTHER); PTHR10627:SF30 (PANTHER); IPR004088 (PROSITE_PROFILES); IPR004088 (PROSITE_PROFILES); IPR004088 (PROSITE_PROFILES); IPR004088 (PROSITE_PROFILES); IPR004088 (PROSITE_PROFILES); IPR004088 (PROSITE_PROFILES); IPR004088 (PROSITE_PROFILES); IPR004088 (PROSITE_PROFILES); IPR004088 (PR…	PF00013.26; PF00107.23; PF00281.16; PF00936.16; PF01512.14; PF03958.14; PF06544.9; PF07650.14; PF08598.8; PF09869.6; PF13083.3; PF13184.3; PF14611.3; PF16359.2; PF16740.2;	-
Bpl_scaf_20845-0.4	beta-mannosidase-like isoform X1	GO:0004553,GO:0005975	IPR013781 (G3DSA:3.20.20.GENE3D); PTHR10066 (PANTHER); PTHR10066:SF12 (PANTHER); IPR017853 (SUPERFAMILY)		-
Bpl_scaf_21209-3.7	pancreatic lipase-related 2-like	GO:0008152,GO:0016787	IPR000734 (PRINTS); IPR029058 (G3DSA:3.40.50.GENE3D); IPR013818 (PFAM); IPR000734 (PANTHER); IPR029058 (SUPERFAMILY)	PF00151.16; PF02230.13; PF12697.4;	K14075
Bpl_scaf_21209-4.12	---NA---	-			-
Bpl_scaf_21345-6.30	Kelch 26	-	IPR011705 (SMART); IPR000210 (SMART); IPR006652 (SMART); IPR011705 (PFAM); IPR000210 (PFAM); IPR015915 (G3DSA:2.120.10.GENE3D); IPR006652 (PFAM); G3DSA:3.30.710.10 (GENE3D); IPR017096 (PIRSF); PTHR24412 (PANTHER); IPR000210 (PROSITE_PROFILES); SSF117281 (SUPERFAMILY); IPR011333 (SUPERFAMILY)	PF00651.28; PF01344.22; PF07646.12; PF07707.12; PF07734.10; PF07886.8; PF12768.4; PF13415.3; PF13418.3; PF13854.3; PF13964.3;	-
Bpl_scaf_2201-10.7	zinc finger 451-like	-	IPR015880 (SMART); IPR007087 (PROSITE_PROFILES); IPR007087 (PROSITE_PROFILES)	PF02425.12; PF05726.10; PF05929.8; PF06658.9; PF13912.3; PF16293.2;	-
Bpl_scaf_22192-0.8	PREDICTED: uncharacterized protein LOC105330518	-	SignalP-noTM (SIGNALP_EUK); TMhelix (TMHMM)	PF11188.5; PF14991.3;	-
Bpl_scaf_22753-6.11	L-fucose kinase-like	GO:0000166,GO:0008152,GO:0016772	IPR006206 (PRINTS); G3DSA:2.160.10.10 (GENE3D); IPR013750 (PFAM); IPR012887 (PFAM); IPR013750 (G3DSA:3.30.70.GENE3D); IPR014721 (G3DSA:3.30.230.GENE3D); IPR006204 (PFAM); PTHR32463 (PANTHER); IPR013750 (SUPERFAMILY); IPR011004 (SUPERFAMILY); IPR020568 (SUPERFAMILY); TMhelix (TMHMM)	PF00288.23; PF07959.9; PF08544.10;	K05305
Bpl_scaf_22753-6.12	hypothetical protein CGI_10023789	-		PF04968.9;	-
Bpl_scaf_22928-2.10	paraplegin isoform X1	GO:0000166,GO:0016020,GO:0016787,GO:0043167	IPR003593 (SMART); IPR027417 (G3DSA:3.40.50.GENE3D); G3DSA:1.10.8.60 (GENE3D); IPR011546 (PFAM); IPR003959 (PFAM); IPR005936 (TIGRFAM); IPR000642 (PFAM); PTHR23076:SF68 (PANTHER); PTHR23076 (PANTHER); IPR027417 (SUPERFAMILY); SSF140990 (SUPERFAMILY); TMhelix (TMHMM)	PF00004.26; PF01078.18; PF01434.15; PF01695.14; PF05729.9; PF06068.10; PF06480.12; PF07724.11; PF07728.11; PF13191.3; PF13207.3; PF13245.3; PF13401.3; PF13479.3; PF13481.3; PF13521.3; PF14480.3;	K09552
Bpl_scaf_23512-4.6	PREDICTED: uncharacterized protein LOC105321431	-			-
Bpl_scaf_23805-1.11	Laminin subunit alpha	-	PR00011 (PRINTS); IPR000742 (SMART); IPR002049 (SMART); IPR008211 (SMART); IPR001791 (SMART); IPR000034 (SMART); IPR013320 (G3DSA:2.60.120.GENE3D); IPR001791 (PFAM); IPR001791 (PFAM); IPR000034 (PFAM); IPR013320 (G3DSA:2.60.120.GENE3D); IPR002049 (PFAM); G3DSA:2.10.25.10 (GENE3D); G3DSA:2.10.25.10 (GENE3D); IPR013320 (G3DSA:2.60.120.GENE3D); IPR008211 (PFAM); IPR010307 (PFAM); G3DSA:2.10.25.10 (G…	PF00052.15; PF00053.21; PF00054.20; PF00055.14; PF02210.21; PF03656.10; PF06009.9; PF13385.3;	K06240
Bpl_scaf_2390-1.25	zinc transporter ZIP13	-	IPR003689 (PFAM); PTHR16950 (PANTHER); SignalP-noTM (SIGNALP_EUK); SignalP-TM (SIGNALP_GRAM_POSITIVE); TMhelix (TMHMM); TMhelix (TMHMM); TMhelix (TMHMM); TMhelix (TMHMM)	PF02535.19;	K14719
Bpl_scaf_23987-1.10	secretory carrier-associated membrane 1-like isoform X4	GO:0015031,GO:0016021	IPR007273 (PFAM); IPR007273 (PANTHER); TMhelix (TMHMM); TMhelix (TMHMM); TMhelix (TMHMM); TMhelix (TMHMM)	PF03938.11; PF04144.10;	K19995
Bpl_scaf_24250-0.15	Fibrocystin-L, partial	-	IPR011658 (SMART); IPR002909 (SMART); IPR013783 (G3DSA:2.60.40.GENE3D); IPR013783 (G3DSA:2.60.40.GENE3D); IPR011658 (PFAM); IPR002909 (PFAM); IPR013783 (G3DSA:2.60.40.GENE3D); IPR019316 (PFAM); IPR013783 (G3DSA:2.60.40.GENE3D); IPR011658 (G3DSA:3.90.182.GENE3D); IPR013783 (G3DSA:2.60.40.GENE3D); PTHR15535 (PANTHER); IPR019316 (PROSITE_PROFILES); IPR019316 (PROSITE_PROFILES); IPR014756 (SUPERFAMIL…	PF01833.21; PF05587.10; PF07691.9; PF10162.6;	-
Bpl_scaf_24250-0.7	Transketolase 2	GO:0003824,GO:0008152	IPR005475 (SMART); IPR029061 (G3DSA:3.40.50.GENE3D); IPR005475 (PFAM); IPR009014 (G3DSA:3.40.50.GENE3D); PTHR11624 (PANTHER); PTHR11624:SF49 (PANTHER); IPR029061 (SUPERFAMILY)	PF02779.21; PF02780.17;	K00615
Bpl_scaf_24314-1.11	probable E3 ubiquitin- ligase HERC1	-	IPR000408 (PRINTS); IPR000569 (SMART); IPR003877 (SMART); IPR001680 (SMART); IPR001680 (PFAM); IPR000408 (PFAM); IPR003877 (PFAM); IPR015943 (G3DSA:2.130.10.GENE3D); G3DSA:3.30.2160.10 (GENE3D); IPR009091 (G3DSA:2.130.10.GENE3D); G3DSA:1.10.8.10 (GENE3D); IPR000569 (PFAM); PTHR22870 (PANTHER); PTHR22870 (PANTHER); PTHR22870:SF188 (PANTHER); PTHR22870:SF188 (PANTHER); IPR000408 (PROSITE_PROFILES);…	PF00400.29; PF00415.15; PF00622.25; PF00632.22; PF05531.9; PF12894.4; PF13540.3;	K10594
Bpl_scaf_24479-2.19	coiled-coil domain-containing 180-like	-	IPR027914 (PFAM); PTHR21444 (PANTHER); IPR026701 (PTHR21444:PANTHER)	PF01442.15; PF05957.10; PF10732.6; PF14643.3; PF14644.3;	-
Bpl_scaf_24542-1.6	Tudor domain-containing 5	-	IPR000504 (SMART); IPR012677 (G3DSA:3.30.70.GENE3D); IPR000504 (PFAM); IPR002999 (PFAM); G3DSA:2.30.30.140 (GENE3D); IPR012677 (G3DSA:3.30.70.GENE3D); IPR000504 (PROSITE_PROFILES); SSF63748 (SUPERFAMILY); IPR012677 (SUPERFAMILY)	PF00076.19; PF00567.21; PF03880.12;	-
Bpl_scaf_24592-1.11	unc-79 homolog	-	PF14776 (PFAM); PTHR21696:SF2 (PANTHER); PTHR21696:SF2 (PANTHER); IPR024855 (PANTHER)	PF02985.19; PF03150.11; PF14776.3;	-
Bpl_scaf_24692-2.11	zygotic DNA replication licensing factor mcm3-like	GO:0003677,GO:0003678,GO:0005524,GO:0005634,GO:0006270,GO:0032508,GO:0042555	IPR001208 (PRINTS); IPR008046 (PRINTS); IPR031327 (SMART); IPR003593 (SMART); IPR012340 (G3DSA:2.40.50.GENE3D); IPR001208 (PFAM); IPR027417 (G3DSA:3.40.50.GENE3D); PTHR11630 (PANTHER); PTHR11630 (PANTHER); PTHR11630:SF72 (PANTHER); IPR001208 (PROSITE_PROFILES); IPR027417 (SUPERFAMILY); IPR012340 (SUPERFAMILY)	PF00158.23; PF00493.20; PF01078.18; PF01909.20; PF07726.8; PF07728.11; PF07890.9; PF08070.8; PF09739.6; PF14551.3;	K02541
Bpl_scaf_24692-2.22	200 kDa antigen p200, related	-		PF07145.12;	-
Bpl_scaf_24692-5.6	UPF0544 C5orf45 homolog	GO:0046872	IPR032739 (PFAM); PTHR15863:SF2 (PANTHER); IPR032739 (PANTHER)	PF02891.17; PF03107.13; PF15749.2;	-
Bpl_scaf_24781-1.3	B-cell CLL lymphoma 9 -like isoform X1	-	IPR024670 (PFAM); IPR015668 (PANTHER)	PF11502.5;	-
Bpl_scaf_24781-3.32	nuclear pore membrane glyco 210-like	GO:0005488	G3DSA:2.60.40.1080 (GENE3D); PTHR23019 (PANTHER); PTHR23019 (PANTHER); PTHR23019:SF0 (PANTHER); PTHR23019:SF0 (PANTHER); IPR008964 (SUPERFAMILY)	PF02368.15;	K14314
Bpl_scaf_24922-1.15	Multidrug resistance-associated 5	GO:0005524,GO:0008152,GO:0016021,GO:0042626,GO:0055085	G3DSA:1.20.1560.10 (GENE3D); IPR011527 (PFAM); PTHR24223 (PANTHER); IPR030238 (PTHR24223:PANTHER); IPR011527 (PROSITE_PROFILES); IPR011527 (SUPERFAMILY); TMhelix (TMHMM); TMhelix (TMHMM); TMhelix (TMHMM); TMhelix (TMHMM)	PF00664.20;	-
Bpl_scaf_24966-2.1	melatonin receptor type 1C-like	-	IPR000276 (PRINTS); IPR000276 (PFAM); G3DSA:1.20.1070.10 (GENE3D); PTHR24242 (PANTHER); IPR017452 (PROSITE_PROFILES); SSF81321 (SUPERFAMILY); TMhelix (TMHMM); TMhelix (TMHMM); TMhelix (TMHMM); TMhelix (TMHMM); TMhelix (TMHMM); TMhelix (TMHMM); TMhelix (TMHMM)	PF00001.18; PF10320.6; PF10324.6; PF10328.6; PF10939.5;	-
Bpl_scaf_24966-6.9	crossover junction endonuclease MUS81-like	GO:0004518,GO:0090304	IPR006166 (SMART); IPR020819 (G3DSA:3.40.50.GENE3D); IPR027420 (G3DSA:1.10.8.GENE3D); IPR006166 (PFAM); PTHR13451:SF0 (PANTHER); PTHR13451:SF0 (PANTHER); PTHR13451 (PANTHER); PTHR13451 (PANTHER); IPR010996 (SUPERFAMILY); IPR011335 (SUPERFAMILY)	PF02732.12;	K08991
Bpl_scaf_25464-0.9	mitogen-activated kinase kinase kinase 1-like isoform X2	GO:0004672,GO:0005524,GO:0006468,GO:0008270	SignalP-noTM (SIGNALP_EUK)		-
Bpl_scaf_25525-0.3	piggyBac transposable element-derived 4-like	-	G3DSA:3.10.20.90 (GENE3D); IPR029526 (PFAM); IPR000626 (PFAM); PTHR28576:SF1 (PANTHER); PTHR28576 (PANTHER); IPR000626 (PROSITE_PROFILES); IPR029071 (SUPERFAMILY); TMhelix (TMHMM); TMhelix (TMHMM)	PF00240.20; PF00752.14; PF11976.5; PF13186.3; PF13908.3; PF14575.3; PF14828.3;	-
Bpl_scaf_25632-0.15	regulator of G- signaling 22-like	-	IPR016137 (SMART); G3DSA:1.10.167.10 (GENE3D); IPR016137 (PFAM); PTHR10845 (PANTHER); PTHR10845:SF177 (PANTHER); PTHR10845:SF177 (PANTHER); PTHR10845:SF177 (PANTHER); PTHR10845 (PANTHER); IPR016137 (PROSITE_PROFILES); IPR016137 (PROSITE_PROFILES); IPR016137 (PROSITE_PROFILES); IPR016137 (SUPERFAMILY); IPR016137 (SUPERFAMILY); IPR016137 (SUPERFAMILY); IPR016137 (SUPERFAMILY)	PF00615.16; PF07280.8; PF16299.2;	-
Bpl_scaf_25729-1.7	PREDICTED: myoneurin-like	-	IPR015880 (SMART); IPR013087 (G3DSA:3.30.160.GENE3D); PTHR24409 (PANTHER); IPR007087 (PROSITE_PROFILES); IPR007087 (PROSITE_PROFILES); SSF57667 (SUPERFAMILY)	PF00096.23; PF02748.12; PF02892.12; PF12171.5; PF12756.4; PF12874.4; PF13465.3; PF13894.3; PF13909.3; PF13912.3; PF13913.3; PF15269.3; PF15909.2; PF16278.2; PF17003.2; PF17032.2;	-
Bpl_scaf_25729-2.15	paramyosin-like isoform X1	-	IPR031981 (PFAM)	PF10155.6; PF14545.3; PF16026.2; PF17156.1;	-
Bpl_scaf_26203-5.26	laminin subunit alpha-2-like isoform X4	-	IPR001791 (SMART); IPR013320 (G3DSA:2.60.120.GENE3D); IPR013320 (G3DSA:2.60.120.GENE3D); IPR001791 (PFAM); IPR009254 (PFAM); IPR013320 (G3DSA:2.60.120.GENE3D); IPR001791 (PFAM); IPR010307 (PFAM); PTHR10574 (PANTHER); IPR001791 (PROSITE_PROFILES); IPR001791 (PROSITE_PROFILES); IPR001791 (PROSITE_PROFILES); IPR001791 (PROSITE_PROFILES); IPR001791 (PROSITE_PROFILES); IPR013320 (SUPERFAMILY); IPR0133…	PF00054.20; PF00517.14; PF02210.21; PF06008.11; PF06009.9; PF13385.3; PF17107.2;	K05637
Bpl_scaf_26582-1.22	serine threonine- kinase Chk2-like	GO:0004672,GO:0005524,GO:0006468	IPR002290 (SMART); IPR000719 (PFAM); G3DSA:3.30.200.20 (GENE3D); G3DSA:1.10.510.10 (GENE3D); IPR020636 (PANTHER); IPR000719 (PROSITE_PROFILES); IPR011009 (SUPERFAMILY)	PF00069.22; PF00525.15; PF01636.20; PF05445.8; PF06293.11; PF07714.14; PF08436.9; PF14531.3;	K06641
Bpl_scaf_27182-1.81	Carboxylesterase 2	-	IPR002018 (PFAM); IPR029058 (G3DSA:3.40.50.GENE3D); PTHR11559 (PANTHER); IPR029058 (SUPERFAMILY); IPR029058 (SUPERFAMILY)	PF00135.25; PF00326.18; PF07859.10; PF08648.9;	-
Bpl_scaf_27182-3.8	Redox-regulatory FAM213A	GO:0005737,GO:0043227	TMhelix (TMHMM)		-
Bpl_scaf_27182-6.31	PREDICTED: uncharacterized protein LOC105344172	-	TMhelix (TMHMM); TMhelix (TMHMM)	PF12018.5;	-
Bpl_scaf_2723-3.16	nesprin-1-like isoform X2	-	IPR018159 (SMART); G3DSA:1.20.58.60 (GENE3D); G3DSA:1.20.58.60 (GENE3D); G3DSA:1.20.58.60 (GENE3D); G3DSA:1.20.58.60 (GENE3D); G3DSA:1.20.58.60 (GENE3D); IPR002017 (PFAM); G3DSA:1.20.58.60 (GENE3D); IPR012315 (PFAM); IPR030265 (PTHR11915:PANTHER); IPR030265 (PTHR11915:PANTHER); PTHR11915 (PANTHER); PTHR11915 (PANTHER); PTHR11915 (PANTHER); IPR030265 (PTHR11915:PANTHER); IPR012315 (PROSITE_PROFILE…	PF00435.18; PF10541.6;	K19326
Bpl_scaf_27238-1.10	choline transporter 2 isoform X7	-	PTHR12385:SF14 (PANTHER); IPR007603 (PANTHER); TMhelix (TMHMM); TMhelix (TMHMM)	PF01080.14; PF09972.6; PF13567.3;	-
Bpl_scaf_27238-1.11	choline transporter 2 isoform X7	-	IPR007603 (PFAM); IPR007603 (PANTHER); PTHR12385:SF14 (PANTHER); TMhelix (TMHMM); TMhelix (TMHMM); TMhelix (TMHMM)	PF04515.9; PF07331.8;	-
Bpl_scaf_2733-5.23	ras family member 12	-	PR00449 (PRINTS); IPR003579 (SMART); IPR003578 (SMART); IPR020849 (SMART); IPR001806 (PFAM); IPR027417 (G3DSA:3.40.50.GENE3D); IPR020849 (PANTHER); PTHR24070:SF252 (PANTHER); IPR020849 (PROSITE_PROFILES); IPR027417 (SUPERFAMILY)	PF00071.19; PF08477.10;	K07854
Bpl_scaf_28109-2.29	small subunit processome component 20 homolog	GO:0006811	IPR011430 (PFAM); IPR011989 (G3DSA:1.25.10.GENE3D); PTHR17695 (PANTHER); PTHR17695:SF11 (PANTHER); IPR016024 (SUPERFAMILY)	PF07539.9; PF11829.5; PF12009.5;	K14772
Bpl_scaf_28270-1.15	ninein-like isoform X1	-	IPR002048 (SMART); IPR011992 (G3DSA:1.10.238.GENE3D); IPR002048 (PFAM); PTHR18905 (PANTHER); IPR002048 (PROSITE_PROFILES); IPR002048 (PROSITE_PROFILES); IPR002048 (PROSITE_PROFILES); IPR011992 (SUPERFAMILY)	PF00036.29; PF13202.3; PF13405.3; PF13499.3; PF13833.3; PF16888.2;	K16477
Bpl_scaf_28281-4.15	DNA-directed RNA polymerase, mitochondrial	GO:0016740	IPR002885 (TIGRFAM); IPR029262 (PFAM); IPR029262 (G3DSA:1.10.1320.GENE3D); G3DSA:3.30.70.370 (GENE3D); G3DSA:1.10.287.280 (GENE3D); IPR002092 (PFAM); IPR024075 (G3DSA:1.10.287.GENE3D); G3DSA:1.10.150.20 (GENE3D); PTHR10102:SF0 (PANTHER); IPR002092 (PANTHER); IPR002885 (PROSITE_PROFILES); IPR002885 (PROSITE_PROFILES); SSF56672 (SUPERFAMILY)	PF00940.16; PF01535.17; PF13041.3; PF13812.3; PF14700.3;	K10908
Bpl_scaf_28382-4.8	---NA---	-			-
Bpl_scaf_28622-5.9	sorting nexin-5-like	-	IPR001683 (G3DSA:3.30.1520.GENE3D); IPR001683 (PFAM); G3DSA:1.20.1070.10 (GENE3D); PTHR10555 (PANTHER); PTHR10555:SF76 (PANTHER); IPR017452 (PROSITE_PROFILES); SSF81321 (SUPERFAMILY); IPR001683 (SUPERFAMILY); TMhelix (TMHMM); TMhelix (TMHMM)	PF00001.18; PF00787.21;	-
Bpl_scaf_28677-1.19	glycogen phosphorylase, muscle form-like isoform X2	GO:0005975,GO:0008184,GO:0030170	IPR000811 (PFAM); G3DSA:3.40.50.2000 (GENE3D); IPR011833 (TIGRFAM); G3DSA:3.40.50.2000 (GENE3D); IPR000811 (PANTHER); PTHR11468:SF5 (PANTHER); IPR000811 (PANTHER); PTHR11468:SF5 (PANTHER); SSF53756 (SUPERFAMILY)	PF00343.17; PF17050.2;	K00688
Bpl_scaf_28677-1.9	CCAAT enhancer-binding zeta	-	IPR005612 (PFAM); IPR011989 (G3DSA:1.25.10.GENE3D); PTHR12048 (PANTHER); IPR016024 (SUPERFAMILY)	PF03914.14; PF12717.4;	K14832
Bpl_scaf_28712-4.8	peroxisomal sarcosine oxidase-like	GO:0016491,GO:0055114	IPR006076 (PFAM); G3DSA:3.30.9.10 (GENE3D); IPR023753 (G3DSA:3.50.50.GENE3D); PTHR10961:SF23 (PANTHER); PTHR10961 (PANTHER); SSF54373 (SUPERFAMILY); IPR023753 (SUPERFAMILY)	PF01266.21; PF01593.21; PF13738.3;	-
Bpl_scaf_28724-1.41	polycystic kidney disease 1-like 2	-	IPR001024 (PFAM); IPR001024 (G3DSA:2.60.60.GENE3D); G3DSA:1.20.1440.80 (GENE3D); IPR013122 (PFAM); PTHR10877:SF138 (PANTHER); PTHR10877:SF138 (PANTHER); PTHR10877 (PANTHER); IPR001024 (PROSITE_PROFILES); IPR001024 (SUPERFAMILY); TMhelix (TMHMM); TMhelix (TMHMM); TMhelix (TMHMM); TMhelix (TMHMM); TMhelix (TMHMM); TMhelix (TMHMM); TMhelix (TMHMM); TMhelix (TMHMM); TMhelix (TMHMM); TMhelix (TMHMM); …	PF00520.28; PF01477.20; PF01825.18; PF04821.11; PF08016.9; PF10445.6; PF13745.3;	-
Bpl_scaf_28862-0.0	molybdopterin synthase catalytic subunit-like	GO:0044464	IPR003749 (PFAM); IPR012675 (G3DSA:3.10.20.GENE3D); IPR003448 (G3DSA:3.90.1170.GENE3D); IPR003448 (G3DSA:3.90.1170.GENE3D); IPR003448 (PFAM); IPR003448 (PTHR23404:PANTHER); PTHR23404 (PANTHER); IPR016155 (SUPERFAMILY); IPR003448 (SUPERFAMILY)	PF02391.14; PF02597.17; PF08270.8;	K03635
Bpl_scaf_28870-1.8	translation elongation factor 2	GO:0003924,GO:0005525,GO:0008152	IPR000795 (PRINTS); IPR000640 (SMART); IPR005517 (SMART); IPR003644 (SMART); G3DSA:2.40.30.10 (GENE3D); IPR005225 (TIGRFAM); IPR014721 (G3DSA:3.30.230.GENE3D); G3DSA:3.90.1430.10 (GENE3D); IPR004161 (PFAM); IPR000640 (G3DSA:3.30.70.GENE3D); IPR003644 (PFAM); IPR005517 (PFAM); IPR027417 (G3DSA:3.40.50.GENE3D); IPR000640 (PFAM); PF00009 (PFAM); IPR009022 (PFAM); G3DSA:3.30.70.870 (GENE3D); PTHR2311…	PF00009.24; PF00679.21; PF01299.14; PF01926.20; PF03144.22; PF03160.11; PF03764.15; PF04923.9; PF06024.9; PF14492.3; PF15102.3;	K03234
Bpl_scaf_29674-4.9	alpha-taxilin-like isoform X2	GO:0019905	IPR026183 (PFAM); IPR026183 (PANTHER)	PF09728.6;	-
Bpl_scaf_3-1.16	lysine-specific demethylase 5A-like isoform X2	GO:0003677,GO:0005634,GO:0008168,GO:0008270,GO:0016706,GO:0032259,GO:0055114	IPR003349 (SMART); IPR001965 (SMART); IPR003347 (SMART); IPR001606 (SMART); SM01014 (SMART); IPR004198 (PFAM); IPR003347 (PFAM); IPR003349 (PFAM); IPR001606 (PFAM); IPR001606 (G3DSA:1.10.150.GENE3D); IPR013637 (PFAM); IPR013083 (G3DSA:3.30.40.GENE3D); IPR019787 (PFAM); IPR013083 (G3DSA:3.30.40.GENE3D); PTHR10694:SF17 (PANTHER); PTHR10694:SF17 (PANTHER); PTHR10694 (PANTHER); PTHR10694 (PANTHER); I…	PF00628.26; PF01388.18; PF02373.19; PF02375.14; PF02928.13; PF08429.8; PF11896.5; PF13832.3;	K11446
Bpl_scaf_30030-1.12	transforming growth factor beta-1-induced transcript 1 -like isoform X1	GO:0046872	IPR001781 (SMART); PF03535 (PFAM); IPR001781 (G3DSA:2.10.110.GENE3D); IPR001781 (G3DSA:2.10.110.GENE3D); IPR001781 (G3DSA:2.10.110.GENE3D); IPR001781 (PFAM); IPR001904 (PTHR24216:PANTHER); PTHR24216 (PANTHER); IPR001781 (PROSITE_PROFILES); IPR001781 (PROSITE_PROFILES); IPR001781 (PROSITE_PROFILES); IPR001781 (PROSITE_PROFILES); SSF57716 (SUPERFAMILY); SSF57716 (SUPERFAMILY); SSF57716 (SUPERFAMILY…	PF00412.19; PF03535.10; PF08227.8;	K05760
Bpl_scaf_30055-0.18	PRELI domain-containing 1, mitochondrial-like	-	IPR006797 (PFAM); PTHR11158:SF29 (PANTHER); PTHR11158 (PANTHER); IPR006797 (PROSITE_PROFILES)	PF04707.11;	-
Bpl_scaf_30066-0.6	helicase MOV-10 isoform X1	-	IPR027417 (G3DSA:3.40.50.GENE3D); IPR027417 (G3DSA:3.40.50.GENE3D); PF13086 (PFAM); PF13087 (PFAM); PTHR10887 (PANTHER); IPR026122 (PTHR10887:PANTHER); IPR027417 (SUPERFAMILY)	PF00004.26; PF04851.12; PF07728.11; PF12756.4; PF12874.4; PF13086.3; PF13087.3; PF13191.3; PF13245.3; PF13401.3; PF13604.3;	K18422
Bpl_scaf_30366-3.11	5-hydroxytryptamine receptor 4-like	GO:0004930,GO:0007186,GO:0016021	IPR000276 (PRINTS); G3DSA:1.20.1070.10 (GENE3D); IPR000276 (PFAM); PTHR24249 (PANTHER); IPR017452 (PROSITE_PROFILES); SSF81321 (SUPERFAMILY); TMhelix (TMHMM); TMhelix (TMHMM); TMhelix (TMHMM); TMhelix (TMHMM); TMhelix (TMHMM); TMhelix (TMHMM)	PF00001.18; PF10320.6; PF12166.5;	K04160
Bpl_scaf_30366-5.10	RAD52 motif-containing 1-like	-	IPR000504 (SMART); IPR000504 (PFAM); IPR012677 (G3DSA:3.30.70.GENE3D); IPR007232 (PFAM); PTHR31164 (PANTHER); PTHR31164:SF1 (PANTHER); IPR000504 (PROSITE_PROFILES); IPR012677 (SUPERFAMILY); SSF54768 (SUPERFAMILY)	PF00076.19; PF04098.12;	K10874
Bpl_scaf_30366-7.9	SH3 domain-binding 2-like	-	IPR001849 (SMART); IPR001849 (PFAM); IPR000980 (PFAM); IPR011993 (G3DSA:2.30.29.GENE3D); IPR000980 (G3DSA:3.30.505.GENE3D); PTHR15126 (PANTHER); PTHR15126:SF4 (PANTHER); IPR001849 (PROSITE_PROFILES); IPR000980 (PROSITE_PROFILES); IPR000980 (SUPERFAMILY); IPR011993 (SUPERFAMILY)	PF00017.21; PF00169.26; PF05038.10; PF12408.5; PF15410.3; PF15413.3; PF16979.2;	K07984
Bpl_scaf_30471-0.4	1-phosphatidylinositol 3-phosphate 5-kinase-like	GO:0009987	IPR000591 (SMART); IPR000306 (SMART); IPR000306 (PFAM); IPR000591 (PFAM); IPR011991 (G3DSA:1.10.10.GENE3D); IPR013083 (G3DSA:3.30.40.GENE3D); PTHR11353 (PANTHER); PTHR11353:SF57 (PANTHER); IPR000591 (PROSITE_PROFILES); IPR017455 (PROSITE_PROFILES); IPR011011 (SUPERFAMILY); IPR011991 (SUPERFAMILY)	PF00610.18; PF01363.18; PF02318.13;	K00921
Bpl_scaf_30472-0.0	---NA---	-	TMhelix (TMHMM); TMhelix (TMHMM); TMhelix (TMHMM); TMhelix (TMHMM)	PF04911.9; PF13903.3;	-
Bpl_scaf_30485-2.49	neurogenic locus notch homolog 1-like	-	IPR000742 (SMART); IPR001881 (SMART); G3DSA:2.10.25.10 (GENE3D); G3DSA:2.170.300.10 (GENE3D); IPR000742 (PFAM); G3DSA:2.10.25.10 (GENE3D); IPR013032 (PFAM); PTHR24033 (PANTHER); IPR000742 (PROSITE_PROFILES); IPR000742 (PROSITE_PROFILES); IPR000742 (PROSITE_PROFILES); IPR000742 (PROSITE_PROFILES); IPR000742 (PROSITE_PROFILES); IPR001846 (PROSITE_PROFILES); IPR000742 (PROSITE_PROFILES); IPR000742 (…	PF00008.24; PF00053.21; PF01414.16; PF04863.10; PF07645.12; PF07974.10; PF12661.4; PF12947.4; PF14670.3;	K02599
Bpl_scaf_30838-1.20	Kielin chordin	-	IPR001007 (SMART); G3DSA:2.10.70.10 (GENE3D); IPR001007 (PFAM); PTHR11339:SF301 (PANTHER); PTHR11339 (PANTHER); IPR001007 (PROSITE_PROFILES); IPR001007 (PROSITE_PROFILES); IPR001007 (PROSITE_PROFILES); IPR001007 (PROSITE_PROFILES); SSF57603 (SUPERFAMILY); SSF57603 (SUPERFAMILY); SSF57603 (SUPERFAMILY); SSF57603 (SUPERFAMILY); SSF57603 (SUPERFAMILY); SSF57603 (SUPERFAMILY)	PF00093.15; PF12714.4;	-
Bpl_scaf_30838-2.6	Serine- kinase ATM	GO:0000077,GO:0000723,GO:0004674,GO:0005524,GO:0006281,GO:0010212,GO:0016572,GO:0090399		PF11640.5; PF12615.5;	-
Bpl_scaf_30962-0.3	probable cytochrome P450 49a1	-	IPR002401 (PRINTS); IPR001128 (PFAM); IPR001128 (G3DSA:1.10.630.GENE3D); PTHR24291:SF48 (PANTHER); PTHR24291 (PANTHER); IPR001128 (SUPERFAMILY)	PF00067.19;	-
Bpl_scaf_31118-5.4	extracellular sulfatase Sulf-1 homolog isoform X1	GO:0005509,GO:0008152,GO:0008484	G3DSA:3.30.1120.10 (GENE3D); IPR000917 (PFAM); IPR017849 (G3DSA:3.40.720.GENE3D); IPR024609 (PFAM); PTHR10342:SF210 (PANTHER); PTHR10342 (PANTHER); SignalP-noTM (SIGNALP_EUK); IPR017850 (SUPERFAMILY); IPR017850 (SUPERFAMILY)	PF00884.20; PF01663.19; PF12548.5; PF16347.2;	K14607
Bpl_scaf_31119-1.5	coiled-coil domain-containing 158-like	-		PF04573.9; PF15921.2;	-
Bpl_scaf_31119-3.7	pleiotropic regulator 1	-	IPR020472 (PRINTS); IPR001680 (SMART); IPR001680 (PFAM); IPR015943 (G3DSA:2.130.10.GENE3D); PTHR19923:SF0 (PANTHER); PTHR19923 (PANTHER); IPR017986 (PROSITE_PROFILES); IPR001680 (PROSITE_PROFILES); IPR001680 (PROSITE_PROFILES); IPR001680 (PROSITE_PROFILES); IPR001680 (PROSITE_PROFILES); IPR001680 (PROSITE_PROFILES); IPR017986 (SUPERFAMILY)	PF00400.29; PF08801.8; PF11715.5; PF12894.4;	K12862
Bpl_scaf_3123-2.8	neurogenic locus notch homolog 1-like, partial	-	PR00010 (PRINTS); PR01983 (PRINTS); IPR001881 (SMART); IPR000742 (SMART); G3DSA:2.170.300.10 (GENE3D); G3DSA:2.10.25.10 (GENE3D); G3DSA:2.10.25.10 (GENE3D); IPR001881 (PFAM); IPR000742 (PFAM); IPR013032 (PFAM); G3DSA:2.10.25.10 (GENE3D); PTHR24033 (PANTHER); PD936484 (PRODOM); IPR000742 (PROSITE_PROFILES); IPR000742 (PROSITE_PROFILES); IPR000742 (PROSITE_PROFILES); IPR000742 (PROSITE_PROFILES); I…	PF00008.24; PF00053.21; PF06247.8; PF07645.12; PF07974.10; PF12661.4; PF12662.4; PF12947.4; PF14670.3;	-
Bpl_scaf_31444-0.8	zinc finger 260-like	-	-	PF00096.23; PF09237.8; PF09723.7; PF11672.5; PF12171.5; PF12773.4; PF12874.4; PF13465.3; PF13894.3; PF13909.3; PF13912.3; PF13913.3; PF16622.2;	-
Bpl_scaf_31501-17.28	dynein heavy chain 1, axonemal-like isoform X2	-	IPR026983 (PANTHER); IPR026975 (PTHR10676:PANTHER)		-
Bpl_scaf_31501-17.5	dynein heavy chain 1, axonemal-like	GO:0003341,GO:0003777,GO:0005524,GO:0005858,GO:0008152,GO:0016887	IPR013602 (PFAM); IPR026975 (PTHR10676:PANTHER); IPR026983 (PANTHER)	PF08393.10; PF08771.8; PF12643.4; PF13113.3; PF14022.3; PF14639.3;	-
Bpl_scaf_31793-9.4	TBC1 domain family member 30-like, partial	-		PF01105.21; PF07763.10;	-
Bpl_scaf_31848-4.6	ATP-binding cassette sub-family A member 2-like	GO:0006810	IPR003593 (SMART); IPR003439 (PFAM); IPR027417 (G3DSA:3.40.50.GENE3D); PF12698 (PFAM); IPR026082 (PANTHER); IPR030366 (PTHR19229:PANTHER); IPR026082 (PANTHER); IPR003439 (PROSITE_PROFILES); IPR003439 (PROSITE_PROFILES); IPR027417 (SUPERFAMILY); IPR027417 (SUPERFAMILY); TMhelix (TMHMM); TMhelix (TMHMM); TMhelix (TMHMM); TMhelix (TMHMM); TMhelix (TMHMM); TMhelix (TMHMM); TMhelix (TMHMM); TMhelix (T…	PF00005.24; PF12679.4; PF12698.4; PF13304.3;	K05642
Bpl_scaf_32239-0.11	intraflagellar transport 46 homolog isoform X5	-	IPR022088 (PFAM); PTHR13376:SF0 (PANTHER); IPR022088 (PANTHER)	PF01080.14; PF02166.13; PF04147.9; PF04889.9; PF06025.9; PF06803.9; PF08432.7; PF09184.8; PF11711.5; PF12317.5; PF12751.4; PF13456.3; PF14282.3; PF15928.2; PF16019.2; PF16858.2;	K19682
Bpl_scaf_32357-1.21	Eosinophil peroxidase	-	IPR019791 (PRINTS); IPR019791 (PFAM); IPR019791 (G3DSA:1.10.640.GENE3D); PTHR11475:SF4 (PANTHER); PTHR11475 (PANTHER); IPR019791 (PROSITE_PROFILES); IPR010255 (SUPERFAMILY)	PF03098.12;	-
Bpl_scaf_32399-9.2	deoxyribonuclease TATDN2	-		PF02519.11; PF15325.3; PF16179.2;	-
Bpl_scaf_33250-1.15	serine protease hepsin-like	GO:0016787	IPR001314 (PRINTS); IPR001254 (SMART); G3DSA:2.40.10.10 (GENE3D); G3DSA:2.40.10.10 (GENE3D); IPR001254 (PFAM); G3DSA:2.40.10.10 (GENE3D); G3DSA:2.40.10.10 (GENE3D); PTHR24256 (PANTHER); IPR001254 (PROSITE_PROFILES); IPR009003 (SUPERFAMILY)	PF00089.23; PF03761.12; PF09342.8;	-
Bpl_scaf_33250-1.8	PREDICTED: uncharacterized protein C15orf26 homolog	GO:0016020	-		-
Bpl_scaf_33270-3.12	transcription factor A, mitochondrial	-	PR00886 (PRINTS); IPR009071 (SMART); IPR009071 (G3DSA:1.10.30.GENE3D); IPR009071 (PFAM); IPR009071 (G3DSA:1.10.30.GENE3D); PTHR13711 (PANTHER); PTHR13711:SF49 (PANTHER); PTHR13711:SF49 (PANTHER); PTHR13711 (PANTHER); PTHR13711 (PANTHER); IPR009071 (PROSITE_PROFILES); IPR009071 (PROSITE_PROFILES); IPR009071 (PROSITE_PROFILES); IPR009071 (SUPERFAMILY); IPR009071 (SUPERFAMILY); IPR009071 (SUPERFAMIL…	PF00505.16; PF06050.10; PF09011.7;	K11830
Bpl_scaf_33270-3.49	calcium signal-modulating cyclophilin ligand-like	-	TMhelix (TMHMM); TMhelix (TMHMM)	PF01080.14; PF03547.15; PF14963.3; PF16999.2;	-
Bpl_scaf_33596-7.4	carbonic anhydrase 2-like isoform X3	GO:0004089,GO:0006730,GO:0008270	IPR001148 (SMART); IPR001148 (G3DSA:3.10.200.GENE3D); IPR001148 (PFAM); IPR023561 (PANTHER); IPR018438 (PTHR18952:PANTHER); IPR001148 (PROSITE_PROFILES); IPR001148 (SUPERFAMILY)	PF00194.18;	K01672
Bpl_scaf_33635-4.6	Histone-lysine N-methyltransferase SETD2	GO:0005634,GO:0018024,GO:0034968	IPR006560 (SMART); G3DSA:2.170.270.10 (GENE3D); IPR001214 (PFAM); PTHR22884 (PANTHER); PTHR22884:SF344 (PANTHER); IPR006560 (PROSITE_PROFILES); IPR001214 (PROSITE_PROFILES); SSF82199 (SUPERFAMILY)	PF00856.25; PF08714.8;	K11423
Bpl_scaf_33635-5.3	BMP-binding endothelial regulator -like	-	IPR014853 (SMART); IPR001007 (SMART); IPR001846 (PFAM); G3DSA:2.10.70.10 (GENE3D); IPR014853 (PFAM); IPR001007 (PFAM); PTHR11339 (PANTHER); IPR001007 (PROSITE_PROFILES); IPR001846 (PROSITE_PROFILES); SSF57603 (SUPERFAMILY)	PF00093.15; PF00094.22; PF08742.8;	-
Bpl_scaf_33726-5.7	FYVE and coiled-coil domain-containing 1-like	-	IPR000306 (SMART); IPR013083 (G3DSA:3.30.40.GENE3D); IPR000306 (PFAM); PTHR11353:SF84 (PANTHER); PTHR11353 (PANTHER); IPR017455 (PROSITE_PROFILES); IPR009038 (PROSITE_PROFILES); IPR009038 (SUPERFAMILY); SSF140741 (SUPERFAMILY); IPR011011 (SUPERFAMILY)	PF01108.14; PF01363.18; PF01485.18; PF02759.16; PF07888.8; PF10473.6; PF13639.3; PF13897.3; PF14662.3;	-
Bpl_scaf_33841-1.1	myotubularin-related 3-like isoform X1	GO:0006470,GO:0016791	IPR003595 (SMART); IPR000306 (SMART); IPR013083 (G3DSA:3.30.40.GENE3D); IPR011993 (G3DSA:2.30.29.GENE3D); IPR029021 (G3DSA:3.90.190.GENE3D); IPR000306 (PFAM); IPR010569 (PFAM); IPR030564 (PANTHER); PTHR10807:SF70 (PANTHER); IPR030564 (PANTHER); PTHR10807:SF70 (PANTHER); PTHR10807:SF70 (PANTHER); IPR000387 (PROSITE_PROFILES); IPR017455 (PROSITE_PROFILES); IPR010569 (PROSITE_PROFILES); IPR029021 (S…	PF00102.24; PF00782.17; PF01363.18; PF06602.11; PF10444.6; PF13350.3;	K18082
Bpl_scaf_3387-1.14	---NA---	-	SignalP-TM (SIGNALP_GRAM_POSITIVE); SignalP-noTM (SIGNALP_EUK); TMhelix (TMHMM)	PF03153.10; PF14173.3;	-
Bpl_scaf_34041-0.8	bacterial dynamin	-	IPR001245 (PFAM); G3DSA:1.10.510.10 (GENE3D); IPR011009 (SUPERFAMILY)	PF00069.22; PF07714.14;	-
Bpl_scaf_3428-6.17	catenin delta-1-like isoform X7	-	IPR000225 (SMART); IPR000225 (PFAM); PF13646 (PFAM); IPR011989 (G3DSA:1.25.10.GENE3D); IPR028435 (PANTHER); IPR028446 (PTHR10372:PANTHER); IPR028435 (PANTHER); IPR000225 (PROSITE_PROFILES); IPR000225 (PROSITE_PROFILES); IPR016024 (SUPERFAMILY)	PF00514.20; PF02985.19; PF04826.10; PF05326.8; PF05536.8; PF09759.6; PF11698.5; PF12717.4; PF13513.3; PF13646.3;	-
Bpl_scaf_34737-10.1	PREDICTED: uncharacterized protein LOC105438509	-	PTHR31660 (PANTHER); PTHR31660:SF76 (PANTHER)		-
Bpl_scaf_34737-4.4	Dedicator of cytokinesis 3	GO:0035556	IPR010703 (PFAM); IPR026791 (PANTHER); IPR031057 (PTHR23317:PANTHER); IPR027357 (PROSITE_PROFILES)	PF01105.21; PF04513.9; PF06920.10; PF17111.2;	-
Bpl_scaf_3476-1.17	Transcription factor SOX-30, partial	-	IPR009071 (SMART); IPR009071 (G3DSA:1.10.30.GENE3D); IPR009071 (PFAM); PTHR10270 (PANTHER); PTHR10270:SF10 (PANTHER); IPR009071 (PROSITE_PROFILES); IPR009071 (SUPERFAMILY)	PF00505.16; PF09011.7; PF12569.5;	-
Bpl_scaf_34764-1.20	general vesicular transport factor p115-like	GO:0046907	IPR006953 (PFAM); IPR006955 (PFAM); IPR024095 (PANTHER); IPR000225 (PROSITE_PROFILES); IPR016024 (SUPERFAMILY)	PF04156.11; PF04500.13; PF04869.11; PF04871.10; PF04960.12; PF07888.8; PF12325.5;	-
Bpl_scaf_34764-2.3	ubiquitin carboxyl-terminal hydrolase 7-like	GO:0006511,GO:0008234,GO:0036459	IPR002083 (SMART); IPR002083 (PFAM); IPR008974 (G3DSA:2.60.210.GENE3D); IPR024729 (PFAM); G3DSA:2.20.210.10 (GENE3D); IPR029346 (PFAM); IPR001394 (PFAM); PTHR24006:SF487 (PANTHER); PTHR24006 (PANTHER); PTHR24006 (PANTHER); IPR002083 (PROSITE_PROFILES); IPR028889 (PROSITE_PROFILES); SSF54001 (SUPERFAMILY); IPR008974 (SUPERFAMILY)	PF00240.20; PF00443.26; PF00917.23; PF12436.5; PF13423.3; PF14533.3;	K11838
Bpl_scaf_3477-3.14	NK-2 class homeodomain Nkx2-5	GO:0005634,GO:0006355,GO:0043565	IPR020479 (PRINTS); IPR001356 (SMART); IPR009057 (G3DSA:1.10.10.GENE3D); IPR001356 (PFAM); PTHR24340:SF28 (PANTHER); PTHR24340 (PANTHER); IPR001356 (PROSITE_PROFILES); IPR009057 (SUPERFAMILY)	PF00046.26; PF05920.8;	K09343
Bpl_scaf_3477-6.1	prominin-1-A-like, partial	-	IPR008795 (PFAM); IPR008795 (PANTHER); TMhelix (TMHMM)	PF05478.8; PF06705.8; PF08702.7; PF12205.5;	K06532
Bpl_scaf_35206-7.10	T9SS C-terminal target domain-containing	-	IPR008979 (G3DSA:2.60.120.GENE3D); PTHR23011:SF12 (PANTHER); PTHR23011 (PANTHER); IPR008979 (SUPERFAMILY); IPR017853 (SUPERFAMILY)	PF00345.17; PF00754.22;	-
Bpl_scaf_35308-0.19	PREDICTED: uncharacterized protein LOC105332851	-	G3DSA:3.30.70.270 (GENE3D); IPR023109 (G3DSA:1.10.150.GENE3D); SSF56672 (SUPERFAMILY); IPR010998 (SUPERFAMILY)	PF13495.3;	-
Bpl_scaf_3539-1.26	microtubule-associated futsch-like isoform X17	-		PF05672.8;	K16806
Bpl_scaf_35496-2.0	N-terminal EF-hand calcium-binding 3	-	IPR027867 (PFAM)	PF15073.3;	-
Bpl_scaf_35497-5.16	fibrocystin-L-like isoform X1	-	IPR002909 (SMART); IPR013783 (G3DSA:2.60.40.GENE3D); IPR013783 (G3DSA:2.60.40.GENE3D); IPR002909 (PFAM); IPR013783 (G3DSA:2.60.40.GENE3D); IPR001606 (G3DSA:1.10.150.GENE3D); IPR019316 (PFAM); IPR029927 (PTHR11915:PANTHER); PTHR11915 (PANTHER); IPR019316 (PROSITE_PROFILES); IPR019316 (PROSITE_PROFILES); IPR014756 (SUPERFAMILY); IPR014756 (SUPERFAMILY); IPR014756 (SUPERFAMILY); IPR011050 (SUPERFAMI…	PF01833.21; PF03742.11; PF07076.8; PF10162.6; PF13229.3;	-
Bpl_scaf_35497-8.15	NF-kappa-B inhibitor zeta-like	-	IPR002110 (SMART); IPR020683 (G3DSA:1.25.40.GENE3D); IPR020683 (PFAM); PTHR24198 (PANTHER); IPR020683 (PROSITE_PROFILES); IPR002110 (PROSITE_PROFILES); IPR002110 (PROSITE_PROFILES); SignalP-noTM (SIGNALP_EUK); IPR020683 (SUPERFAMILY)	PF00023.27; PF12796.4; PF13606.3; PF13637.3; PF13857.3;	-
Bpl_scaf_36046-0.1	---NA---	-	SignalP-noTM (SIGNALP_EUK)		-
Bpl_scaf_36085-2.18	Defline double C2 domain	GO:0005515,GO:0007269,GO:0016020,GO:0043167	IPR001565 (PRINTS); IPR000008 (SMART); IPR000008 (G3DSA:2.60.40.GENE3D); IPR000008 (G3DSA:2.60.40.GENE3D); IPR000008 (PFAM); PTHR10024 (PANTHER); PTHR10024:SF203 (PANTHER); IPR000008 (PROSITE_PROFILES); IPR000008 (PROSITE_PROFILES); IPR000008 (SUPERFAMILY); IPR000008 (SUPERFAMILY)	PF00168.27;	K19909
Bpl_scaf_3643-6.3	UPF0415 C7orf25 homolog isoform X1	-	IPR010733 (PFAM); IPR010733 (PANTHER)	PF07000.8;	-
Bpl_scaf_36585-1.13	probable phosphorylase b kinase regulatory subunit alpha isoform X12	-	IPR011613 (PFAM); IPR012341 (G3DSA:1.50.10.GENE3D); IPR008734 (PANTHER); PTHR10749:SF7 (PANTHER); IPR008928 (SUPERFAMILY)	PF00723.18;	K07190
Bpl_scaf_36689-1.12	ribonuclease Oy-like	GO:0004518,GO:0008152	IPR001568 (PFAM); IPR001568 (G3DSA:3.90.730.GENE3D); IPR001568 (PANTHER); SignalP-TM (SIGNALP_GRAM_POSITIVE); IPR001568 (SUPERFAMILY); TMhelix (TMHMM)	PF00445.15; PF06717.8;	K01166
Bpl_scaf_36963-1.9	PREDICTED: uncharacterized protein LOC105328971	-			-
Bpl_scaf_37373-5.3	Down syndrome cell adhesion molecule Dscam2 isoform X2	-	IPR003599 (SMART); IPR003598 (SMART); IPR013783 (G3DSA:2.60.40.GENE3D); IPR013151 (PFAM); IPR013783 (G3DSA:2.60.40.GENE3D); IPR013098 (PFAM); PTHR23279 (PANTHER); IPR007110 (PROSITE_PROFILES); IPR007110 (PROSITE_PROFILES); IPR007110 (SUPERFAMILY); IPR007110 (SUPERFAMILY)	PF00047.22; PF02440.12; PF02480.13; PF07654.12; PF07679.13; PF07686.14; PF13895.3; PF13927.3; PF16706.2;	-
Bpl_scaf_37494-1.10	translation initiation factor eIF-2B subunit alpha-like	GO:0005085,GO:0005851,GO:0006446,GO:0019509,GO:0043547,GO:0046523	IPR000649 (PFAM); G3DSA:3.40.50.10470 (GENE3D); PTHR10233 (PANTHER); PTHR10233:SF18 (PANTHER); SSF100950 (SUPERFAMILY); SSF100950 (SUPERFAMILY)	PF01008.14;	K03239
Bpl_scaf_3782-0.5	histone deacetylase complex subunit SAP30L-like	-	IPR025718 (PFAM); IPR025717 (PFAM); IPR024145 (PANTHER)	PF13866.3; PF13867.3; PF17079.2;	K19202
Bpl_scaf_37922-2.10	Mitochondrial import receptor subunit TOM70	-	IPR019734 (SMART); IPR011990 (PFAM); IPR011990 (PFAM); IPR011990 (G3DSA:1.25.40.GENE3D); IPR019734 (PFAM); IPR011990 (G3DSA:1.25.40.GENE3D); PTHR22904:SF34 (PANTHER); PTHR22904:SF34 (PANTHER); PTHR22904 (PANTHER); IPR019734 (PROSITE_PROFILES); IPR019734 (PROSITE_PROFILES); IPR013026 (PROSITE_PROFILES); IPR013026 (PROSITE_PROFILES); IPR019734 (PROSITE_PROFILES); IPR019734 (PROSITE_PROFILES); IPR01…	PF00515.25; PF02064.12; PF04212.15; PF07423.8; PF07719.14; PF07721.11; PF08693.7; PF09613.7; PF09976.6; PF10602.6; PF11118.5; PF13174.3; PF13176.3; PF13181.3; PF13371.3; PF13374.3; PF13414.3; PF13424.3; PF13428.3; PF13431.3; PF13432.3; PF14559.3; PF14561.3; PF17169.1;	K17768
Bpl_scaf_38064-2.8	actin-binding LIM 1-like	GO:0003779,GO:0007010	IPR003128 (SMART); IPR032402 (PFAM); IPR003128 (G3DSA:1.10.950.GENE3D); IPR003128 (PFAM); PTHR24213:SF9 (PANTHER); PTHR24213 (PANTHER); IPR003128 (PROSITE_PROFILES); IPR003128 (SUPERFAMILY)	PF02209.16; PF16182.2;	K07520
Bpl_scaf_38078-2.10	monoglycylase TTLL8-like isoform X3	-	IPR011989 (G3DSA:1.25.10.GENE3D); IPR004344 (PFAM); PTHR12241:SF22 (PANTHER); PTHR12241 (PANTHER); PTHR12241 (PANTHER); IPR004344 (PROSITE_PROFILES); SSF56059 (SUPERFAMILY)	PF03133.12; PF08595.8; PF14397.3; PF14398.3; PF14812.3;	K16608
Bpl_scaf_38078-3.2	---NA---	-	SignalP-noTM (SIGNALP_EUK); TMhelix (TMHMM); TMhelix (TMHMM)		-
Bpl_scaf_38080-7.11	lysine-specific demethylase 4C-like	GO:0046872	IPR001965 (SMART); IPR002999 (SMART); PF13831 (PFAM); IPR013083 (G3DSA:3.30.40.GENE3D); PF13832 (PFAM); PTHR10694 (PANTHER); PTHR10694:SF7 (PANTHER); IPR019787 (PROSITE_PROFILES); SSF63748 (SUPERFAMILY); SSF63748 (SUPERFAMILY); IPR011011 (SUPERFAMILY)	PF00130.19; PF00628.26; PF08746.8; PF09465.7; PF13771.3; PF13831.3; PF13832.3;	K06709
Bpl_scaf_38082-2.0	homeobox Hox-A9-like isoform X1	-			-
Bpl_scaf_38338-10.11	---NA---	-	IPR011992 (G3DSA:1.10.238.GENE3D); IPR002048 (PROSITE_PROFILES); IPR002048 (PROSITE_PROFILES); IPR011992 (SUPERFAMILY)	PF00036.29; PF13202.3; PF13405.3; PF13499.3; PF13833.3;	-
Bpl_scaf_38338-3.4	cell wall PRY3-like isoform X6	-			-
Bpl_scaf_38476-2.1	PREDICTED: uncharacterized protein LOC105339559	-	IPR003609 (PFAM); G3DSA:2.10.25.10 (GENE3D); G3DSA:3.50.4.10 (GENE3D); G3DSA:2.10.25.10 (GENE3D); PTHR16897 (PANTHER); PTHR16897 (PANTHER); PTHR16897:SF2 (PANTHER); PTHR16897 (PANTHER); PTHR16897:SF2 (PANTHER); IPR000742 (PROSITE_PROFILES); IPR003609 (PROSITE_PROFILES); IPR003961 (SUPERFAMILY); TMhelix (TMHMM)	PF00024.23; PF00041.18;	-
Bpl_scaf_38703-4.18	PREDICTED: uncharacterized protein LOC106060831	-	IPR010839 (PFAM); PTHR13943 (PANTHER); PTHR13943:SF48 (PANTHER)	PF07287.8;	-
Bpl_scaf_38714-3.14	solute carrier organic anion transporter family member 2A1-like	-	G3DSA:3.30.60.30 (GENE3D); G3DSA:1.20.1250.20 (GENE3D); IPR004156 (PFAM); IPR002350 (PFAM); IPR004156 (PANTHER); IPR002350 (PROSITE_PROFILES); PS51257 (PROSITE_PROFILES); SSF100895 (SUPERFAMILY); IPR020846 (SUPERFAMILY); TMhelix (TMHMM); TMhelix (TMHMM); TMhelix (TMHMM); TMhelix (TMHMM); TMhelix (TMHMM)	PF00050.18; PF03137.17; PF07648.12; PF07690.13;	-
Bpl_scaf_38784-6.13	run domain Beclin-1 interacting and cysteine-rich containing -like isoform X1	-	IPR004012 (SMART); IPR025258 (PFAM); IPR004012 (PFAM); PTHR12326:SF13 (PANTHER); PTHR12326 (PANTHER); IPR004012 (PROSITE_PROFILES); SSF140741 (SUPERFAMILY)	PF02759.16; PF13901.3; PF14847.3;	K19330
Bpl_scaf_38816-1.14	vinculin-like isoform X7	GO:0005198,GO:0007160,GO:0015629,GO:0051015	IPR006077 (PFAM); G3DSA:1.20.1490.10 (GENE3D); G3DSA:1.20.120.230 (GENE3D); IPR006077 (PANTHER); IPR006077 (PANTHER); PTHR18914:SF1 (PANTHER); PTHR18914:SF1 (PANTHER); IPR006077 (SUPERFAMILY); IPR006077 (SUPERFAMILY); IPR006077 (SUPERFAMILY)	PF00103.17; PF01044.16; PF01803.13; PF03938.11; PF07303.10; PF08609.7; PF08702.7; PF08919.7; PF09793.6; PF11338.5; PF14282.3; PF16731.2;	K05700
Bpl_scaf_39136-2.7	neurogenic mastermind-like	-	IPR027963 (PFAM); PTHR33861 (PANTHER)	PF11663.5; PF15189.3; PF17095.2;	-
Bpl_scaf_39475-1.10	Pleckstrin domain-containing family G member 7	GO:0005089,GO:0035023,GO:0043547	IPR000219 (SMART); IPR000219 (PFAM); IPR000219 (G3DSA:1.20.900.GENE3D); IPR001849 (PFAM); IPR011993 (G3DSA:2.30.29.GENE3D); PTHR13217 (PANTHER); IPR000219 (PROSITE_PROFILES); IPR000219 (SUPERFAMILY); IPR011993 (SUPERFAMILY)	PF00621.17; PF15405.3; PF16652.2;	-
Bpl_scaf_40105-5.10	TPR repeat-containing DDB_G0287407-like	-	PTHR19860 (PANTHER); PTHR19860:SF17 (PANTHER)		-
Bpl_scaf_40394-17.7	Wnt-2b, partial	GO:0002011,GO:0002088,GO:0005109,GO:0005576,GO:0008283,GO:0010842,GO:0035115,GO:0045665,GO:0045686,GO:0045743,GO:0060070,GO:0060219,GO:0060828,GO:0060900,GO:0061072,GO:0061303,GO:0090271	IPR005817 (PRINTS); IPR009140 (PRINTS); IPR005817 (SMART); IPR005817 (PFAM); IPR005817 (PANTHER)	PF00110.16;	K00182
Bpl_scaf_40569-0.3	---NA---	-	TMhelix (TMHMM)	PF06143.8;	-
Bpl_scaf_40583-10.6	rho GTPase-activating 21-like isoform X2	-	IPR001605 (PRINTS); IPR000198 (SMART); IPR001849 (SMART); IPR011993 (G3DSA:2.30.29.GENE3D); IPR000198 (PFAM); IPR000198 (G3DSA:1.10.555.GENE3D); PF15410 (PFAM); PTHR23175 (PANTHER); IPR000198 (PROSITE_PROFILES); IPR001849 (PROSITE_PROFILES); IPR011993 (SUPERFAMILY); IPR008936 (SUPERFAMILY)	PF00169.26; PF00620.24; PF00873.16; PF15410.3; PF15413.3;	-
Bpl_scaf_40906-0.2	catenin alpha-1-like isoform X2	GO:0005515,GO:0044424	PR00806 (PRINTS); G3DSA:1.20.120.230 (GENE3D); IPR006077 (PFAM); PTHR18914:SF25 (PANTHER); IPR006077 (PANTHER); IPR006077 (SUPERFAMILY)	PF01044.16;	-
Bpl_scaf_40950-0.5	FRAS1-related extracellular matrix 3	-	PF16184 (PFAM); PTHR11878:SF18 (PANTHER); PTHR11878 (PANTHER); SignalP-noTM (SIGNALP_EUK)	PF16184.2;	-
Bpl_scaf_40962-4.4	5-formyltetrahydrofolate cyclo-ligase	GO:0000166,GO:0016874,GO:0043167	IPR002698 (PIRSF); IPR002698 (TIGRFAM); IPR002698 (PFAM); IPR024185 (G3DSA:3.40.50.GENE3D); IPR002698 (PTHR23407:PANTHER); PTHR23407 (PANTHER); SSF100950 (SUPERFAMILY)	PF01812.17;	K01934
Bpl_scaf_40962-4.5	GATA zinc finger domain-containing 14-like isoform X2	-	TMhelix (TMHMM)	PF06789.9;	-
Bpl_scaf_41052-2.9	choline O-acetyltransferase-like isoform X1	GO:0008152,GO:0016746	IPR000542 (PFAM); IPR000542 (PANTHER); PTHR22589:SF14 (PANTHER); SSF52777 (SUPERFAMILY); SSF52777 (SUPERFAMILY)	PF00755.17;	K00623
Bpl_scaf_41094-2.14	---NA---	-		PF16195.2;	-
Bpl_scaf_41128-4.4	chondroitin sulfate N-acetylgalactosaminyltransferase 2-like	GO:0016740	IPR008428 (PFAM); IPR029044 (G3DSA:3.90.550.GENE3D); PTHR12369 (PANTHER); PTHR12369:SF25 (PANTHER); SignalP-noTM (SIGNALP_EUK); IPR029044 (SUPERFAMILY)	PF02709.11; PF05679.13; PF09744.6; PF10111.6;	K00746
Bpl_scaf_41128-8.7	tweety homolog 1-A-like isoform X7	-	IPR006990 (PFAM); PTHR12424:SF8 (PANTHER); IPR006990 (PANTHER); TMhelix (TMHMM); TMhelix (TMHMM); TMhelix (TMHMM); TMhelix (TMHMM)	PF04906.10; PF06687.9; PF12273.5; PF13787.3;	-
Bpl_scaf_4115-1.16	WD repeat-containing 49-like isoform X1	-	IPR020472 (PRINTS); IPR001680 (SMART); IPR015943 (G3DSA:2.130.10.GENE3D); IPR001680 (PFAM); IPR015943 (G3DSA:2.130.10.GENE3D); IPR011992 (G3DSA:1.10.238.GENE3D); PTHR22844:SF219 (PANTHER); PTHR22844:SF219 (PANTHER); PTHR22844 (PANTHER); PTHR22844:SF219 (PANTHER); PTHR22844 (PANTHER); PTHR22844 (PANTHER); IPR017986 (PROSITE_PROFILES); IPR001680 (PROSITE_PROFILES); IPR017986 (PROSITE_PROFILES); IPR…	PF00400.29; PF04712.9; PF11715.5; PF12894.4; PF13833.3;	-
Bpl_scaf_4116-8.9	E3 ubiquitin- ligase DTX3L, partial	-	IPR002589 (SMART); IPR001841 (SMART); G3DSA:3.40.220.10 (GENE3D); IPR013083 (G3DSA:3.30.40.GENE3D); IPR001841 (PFAM); IPR002589 (PFAM); PTHR12622:SF23 (PANTHER); PTHR12622 (PANTHER); IPR001841 (PROSITE_PROFILES); IPR002589 (PROSITE_PROFILES); SSF57850 (SUPERFAMILY); SSF52949 (SUPERFAMILY)	PF00097.22; PF01661.18; PF02945.12; PF12678.4; PF13445.3; PF13639.3; PF13920.3; PF13923.3; PF14447.3; PF14634.3; PF14835.3; PF16685.2; PF17121.2; PF17123.2;	-
Bpl_scaf_41172-1.1	Tripartite motif-containing 56	-	IPR011042 (G3DSA:2.120.10.GENE3D); IPR000315 (PFAM); PTHR24103 (PANTHER); PTHR24103:SF285 (PANTHER); PTHR24103:SF285 (PANTHER); IPR000315 (PROSITE_PROFILES); IPR000315 (PROSITE_PROFILES); SSF57845 (SUPERFAMILY); SSF101898 (SUPERFAMILY)	PF00643.21; PF01436.18; PF02993.11; PF06739.8; PF08450.9; PF17164.1;	-
Bpl_scaf_41172-1.11	CAP-Gly domain-containing linker 1-like	-	IPR001315 (SMART); IPR001315 (PFAM); IPR011029 (G3DSA:1.10.533.GENE3D); IPR001315 (PROSITE_PROFILES); IPR011029 (SUPERFAMILY)	PF00619.18; PF01544.15; PF03109.13; PF04012.9; PF04859.9; PF06810.8; PF08740.8; PF08954.8; PF14197.3; PF14362.3;	-
Bpl_scaf_41172-1.9	ubiquitin- ligase E3B-like	GO:0004842,GO:0016567,GO:0016874	IPR000569 (SMART); IPR000048 (SMART); IPR000048 (PFAM); G3DSA:3.30.2160.10 (GENE3D); G3DSA:1.20.5.190 (GENE3D); IPR000569 (PFAM); PTHR11254 (PANTHER); PTHR11254:SF352 (PANTHER); IPR000569 (PROSITE_PROFILES); IPR000048 (PROSITE_PROFILES); IPR000569 (SUPERFAMILY)	PF00612.24; PF00632.22;	K10588
Bpl_scaf_41288-0.4	---NA---	-		PF01472.17; PF06786.9; PF15481.3;	-
Bpl_scaf_41288-4.14	lysine-specific demethylase 3A-like isoform X3	-	IPR003347 (SMART); IPR003347 (PFAM); PTHR12549:SF11 (PANTHER); PTHR12549:SF11 (PANTHER); PTHR12549:SF11 (PANTHER); PTHR12549 (PANTHER); PTHR12549 (PANTHER); PTHR12549:SF11 (PANTHER); PTHR12549 (PANTHER); IPR003347 (PROSITE_PROFILES); SSF51197 (SUPERFAMILY)	PF01363.18; PF02148.16; PF02373.19; PF02928.13; PF03107.13; PF07649.9; PF07883.8; PF13920.3;	-
Bpl_scaf_41549-0.12	serine--tRNA ligase, mitochondrial-like	GO:0000166,GO:0004812,GO:0006418	IPR002317 (PRINTS); IPR002317 (TIGRFAM); G3DSA:3.30.930.10 (GENE3D); IPR002314 (PFAM); IPR002317 (PANTHER); PTHR11778:SF0 (PANTHER); IPR006195 (PROSITE_PROFILES); SSF55681 (SUPERFAMILY)	PF00587.22;	K01875
Bpl_scaf_41576-2.9	transcription factor 20-like	GO:0003723	IPR003652 (SMART); IPR028992 (G3DSA:2.170.16.GENE3D); IPR013723 (PFAM); PTHR13392 (PANTHER); IPR013723 (PROSITE_PROFILES); IPR013723 (SUPERFAMILY)	PF03412.12; PF08517.9;	-
Bpl_scaf_41833-3.19	Testis-expressed sequence 11	-	PTHR22904:SF386 (PANTHER); PTHR22904 (PANTHER)	PF02781.13;	-
Bpl_scaf_42210-0.20	tyrosine- phosphatase non-receptor type 9-like isoform X2	GO:0004721,GO:0006470	IPR000242 (PRINTS); IPR000242 (SMART); IPR001251 (SMART); IPR003595 (SMART); IPR001251 (G3DSA:3.40.525.GENE3D); IPR000242 (PFAM); IPR029021 (G3DSA:3.90.190.GENE3D); IPR001251 (PFAM); PTHR19134:SF328 (PANTHER); PTHR19134:SF328 (PANTHER); PTHR19134 (PANTHER); PTHR19134 (PANTHER); IPR000242 (PROSITE_PROFILES); IPR000387 (PROSITE_PROFILES); IPR001251 (PROSITE_PROFILES); IPR001251 (SUPERFAMILY); IPR02…	PF00102.24; PF00650.17; PF00782.17; PF03765.12; PF13716.3; PF14566.3; PF16533.2;	K18038
Bpl_scaf_42210-0.9	---NA---	-	TMhelix (TMHMM)	PF02676.11;	-
Bpl_scaf_42542-0.6	39S ribosomal L53, mitochondrial	-	IPR019716 (PFAM); PTHR33618 (PANTHER); PTHR33618:SF1 (PANTHER)	PF10780.6;	K17434
Bpl_scaf_42563-3.6	SCO-spondin, partial	-	PR01217 (PRINTS); IPR014853 (SMART); IPR000421 (SMART); IPR008979 (G3DSA:2.60.120.GENE3D); IPR025155 (PFAM); IPR002172 (G3DSA:4.10.400.GENE3D); IPR008979 (G3DSA:2.60.120.GENE3D); IPR000421 (PFAM); G3DSA:2.10.25.10 (GENE3D); IPR014853 (PFAM); PTHR24543:SF123 (PANTHER); PTHR24543 (PANTHER); IPR000421 (PROSITE_PROFILES); IPR000421 (PROSITE_PROFILES); IPR000421 (PROSITE_PROFILES); IPR000421 (PROSITE_…	PF00057.15; PF00754.22; PF06747.10; PF08742.8; PF13330.3;	K13908
Bpl_scaf_42574-1.19	zinc finger 479-like	-	IPR000210 (SMART); IPR015880 (SMART); IPR000210 (PFAM); IPR013087 (G3DSA:3.30.160.GENE3D); G3DSA:3.30.710.10 (GENE3D); IPR013087 (G3DSA:3.30.160.GENE3D); IPR013087 (G3DSA:3.30.160.GENE3D); PTHR24409 (PANTHER); PTHR24409 (PANTHER); PTHR24409:SF36 (PANTHER); IPR007087 (PROSITE_PROFILES); IPR007087 (PROSITE_PROFILES); IPR007087 (PROSITE_PROFILES); IPR000210 (PROSITE_PROFILES); IPR007087 (PROSITE_PRO…	PF00096.23; PF00651.28; PF04438.13; PF09237.8; PF13248.3; PF13465.3; PF13894.3; PF13909.3; PF13912.3;	-
Bpl_scaf_42954-3.18	phospholipase DDHD2-like isoform X2	-	IPR001660 (PFAM); IPR004177 (PFAM); IPR013761 (G3DSA:1.10.150.GENE3D); IPR004170 (PFAM); PTHR23509:SF5 (PANTHER); PTHR23509 (PANTHER); PTHR23509 (PANTHER); PTHR23509:SF5 (PANTHER); PTHR23509 (PANTHER); IPR004170 (PROSITE_PROFILES); IPR004177 (PROSITE_PROFILES); SSF117839 (SUPERFAMILY); IPR013761 (SUPERFAMILY)	PF00536.27; PF02825.17; PF02862.14; PF04104.11; PF06804.8;	-
Bpl_scaf_43037-0.4	---NA---	-			-
Bpl_scaf_43288-3.10	PR domain zinc finger 10-like	GO:0005488	IPR015880 (SMART); IPR013087 (G3DSA:3.30.160.GENE3D); IPR007087 (PFAM); IPR013087 (G3DSA:3.30.160.GENE3D); IPR013087 (G3DSA:3.30.160.GENE3D); IPR007087 (PFAM); PTHR24403:SF30 (PANTHER); PTHR24403 (PANTHER); IPR007087 (PROSITE_PROFILES); IPR007087 (PROSITE_PROFILES); IPR007087 (PROSITE_PROFILES); IPR007087 (PROSITE_PROFILES); IPR007087 (PROSITE_PROFILES); IPR007087 (PROSITE_PROFILES); IPR007087 (P…	PF00096.23; PF00578.18; PF00787.21; PF02892.12; PF03966.13; PF04423.11; PF05605.9; PF06220.9; PF08020.8; PF09237.8; PF09723.7; PF12171.5; PF12756.4; PF12874.4; PF13465.3; PF13894.3; PF13912.3; PF13913.3; PF14279.3; PF16293.2; PF17032.2;	-
Bpl_scaf_43466-5.12	heparan-alpha-glucosaminide N-acetyltransferase-like isoform X1	-	IPR012429 (PFAM); PTHR31061 (PANTHER); PTHR31061:SF1 (PANTHER); SignalP-noTM (SIGNALP_EUK); TMhelix (TMHMM); TMhelix (TMHMM); TMhelix (TMHMM); TMhelix (TMHMM); TMhelix (TMHMM); TMhelix (TMHMM); TMhelix (TMHMM); TMhelix (TMHMM); TMhelix (TMHMM); TMhelix (TMHMM); TMhelix (TMHMM)	PF06423.9; PF07786.9; PF16401.2;	K10532
Bpl_scaf_43856-2.10	---NA---	-			-
Bpl_scaf_43952-4.9	ABC transporter G family member 20 isoform X1	-	IPR000412 (PRINTS); IPR003593 (SMART); IPR027417 (G3DSA:3.40.50.GENE3D); IPR013525 (PFAM); IPR003439 (PFAM); PTHR24220:SF0 (PANTHER); PTHR24220 (PANTHER); IPR000412 (PROSITE_PROFILES); IPR003439 (PROSITE_PROFILES); IPR027417 (SUPERFAMILY); TMhelix (TMHMM); TMhelix (TMHMM); TMhelix (TMHMM); TMhelix (TMHMM); TMhelix (TMHMM); TMhelix (TMHMM)	PF00004.26; PF00005.24; PF00931.19; PF01061.21; PF01637.15; PF01695.14; PF03193.13; PF03308.13; PF12051.5; PF12679.4; PF12698.4; PF13191.3; PF13304.3; PF13401.3; PF13476.3;	-
Bpl_scaf_44020-4.7	lysine-specific demethylase 7B-like	GO:0005634,GO:0008270	IPR001965 (SMART); IPR003347 (SMART); IPR019787 (PFAM); IPR003347 (PFAM); IPR013083 (G3DSA:3.30.40.GENE3D); G3DSA:2.60.120.650 (GENE3D); PTHR23123 (PANTHER); IPR019787 (PROSITE_PROFILES); IPR003347 (PROSITE_PROFILES); SSF51197 (SUPERFAMILY); IPR011011 (SUPERFAMILY)	PF00628.26; PF02373.19; PF11378.5; PF13453.3; PF13621.3; PF16866.2;	K19415
Bpl_scaf_44217-1.23	PREDICTED: LOW QUALITY PROTEIN: uncharacterized protein LOC105347787	-	PD968187 (PRODOM); SignalP-TM (SIGNALP_GRAM_POSITIVE); SignalP-noTM (SIGNALP_GRAM_NEGATIVE); SignalP-noTM (SIGNALP_EUK)	PF13734.3;	-
Bpl_scaf_44353-0.19	serine-rich adhesin for platelets-like	-		PF11368.5; PF13634.3;	-
Bpl_scaf_44428-3.48	myoneurin-like isoform X10	-	IPR018379 (SMART); IPR000210 (SMART); G3DSA:3.30.710.10 (GENE3D); IPR000210 (PFAM); IPR018379 (PFAM); PTHR24412 (PANTHER); PTHR24412:SF243 (PANTHER); IPR018379 (PROSITE_PROFILES); IPR018379 (PROSITE_PROFILES); IPR000210 (PROSITE_PROFILES); IPR011333 (SUPERFAMILY)	PF00651.28; PF01638.14; PF10523.6;	-
Bpl_scaf_44519-1.3	synaptotagmin-1-like isoform X1	GO:0000149,GO:0005509,GO:0016079,GO:0030054,GO:0030285,GO:0030672,GO:0045955	IPR001565 (PRINTS); IPR000008 (PRINTS); IPR000008 (SMART); IPR000008 (PFAM); IPR000008 (G3DSA:2.60.40.GENE3D); PTHR10024:SF227 (PANTHER); PTHR10024 (PANTHER); IPR000008 (PROSITE_PROFILES); IPR000008 (PROSITE_PROFILES); IPR000008 (SUPERFAMILY); IPR000008 (SUPERFAMILY); TMhelix (TMHMM)	PF00168.27; PF00792.21; PF14429.3; PF14979.3; PF15627.3;	K15290
Bpl_scaf_44604-2.5	vegetative incompatibility HET-E-1-like	-	IPR001680 (SMART); IPR015943 (G3DSA:2.130.10.GENE3D); IPR001680 (PFAM); IPR015943 (G3DSA:2.130.10.GENE3D); IPR015943 (G3DSA:2.130.10.GENE3D); PTHR22847 (PANTHER); IPR001680 (PROSITE_PROFILES); IPR001680 (PROSITE_PROFILES); IPR001680 (PROSITE_PROFILES); IPR017986 (PROSITE_PROFILES); IPR017986 (PROSITE_PROFILES); IPR011047 (SUPERFAMILY); IPR017986 (SUPERFAMILY)	PF00400.29; PF03178.12; PF12894.4;	-
Bpl_scaf_44768-3.12	PREDICTED: uncharacterized protein LOC105343096	-	IPR008983 (G3DSA:2.60.120.GENE3D); IPR006052 (PFAM); IPR006052 (PROSITE_PROFILES); IPR008983 (SUPERFAMILY); TMhelix (TMHMM)	PF00229.15;	-
Bpl_scaf_44768-4.17	amine oxidase [flavin-containing] B	GO:0016491,GO:0055114	IPR001613 (PRINTS); IPR002937 (PFAM); G3DSA:1.10.405.10 (GENE3D); G3DSA:3.90.660.10 (GENE3D); IPR016040 (G3DSA:3.40.50.GENE3D); PTHR10742 (PANTHER); PTHR10742:SF216 (PANTHER); IPR023753 (SUPERFAMILY); SSF54373 (SUPERFAMILY); TMhelix (TMHMM)	PF00070.24; PF00890.21; PF01134.19; PF01262.18; PF01266.21; PF01494.16; PF01593.21; PF01946.14; PF02254.15; PF03486.11; PF05834.9; PF06100.8; PF07992.11; PF12831.4; PF13450.3; PF13454.3; PF13738.3;	K00274
Bpl_scaf_44943-0.10	serine threonine- phosphatase 6 regulatory ankyrin repeat subunit B-like	-	IPR002110 (PRINTS); IPR002110 (SMART); PF13637 (PFAM); IPR020683 (G3DSA:1.25.40.GENE3D); IPR020683 (G3DSA:1.25.40.GENE3D); IPR020683 (G3DSA:1.25.40.GENE3D); IPR020683 (PFAM); G3DSA:3.30.70.1390 (GENE3D); PTHR24123 (PANTHER); IPR002110 (PROSITE_PROFILES); IPR002110 (PROSITE_PROFILES); IPR002110 (PROSITE_PROFILES); IPR002110 (PROSITE_PROFILES); IPR002110 (PROSITE_PROFILES); IPR002110 (PROSITE_PROFI…	PF00023.27; PF00071.19; PF08477.10; PF10787.6; PF12796.4; PF13606.3; PF13637.3; PF13857.3;	-
Bpl_scaf_45124-0.17	EF-hand calcium-binding domain-containing 6-like	GO:0005509	IPR002048 (SMART); IPR002048 (PFAM); IPR011992 (G3DSA:1.10.238.GENE3D); IPR011992 (G3DSA:1.10.238.GENE3D); IPR002048 (PFAM); IPR011992 (G3DSA:1.10.238.GENE3D); IPR015070 (PFAM); IPR011992 (G3DSA:1.10.238.GENE3D); PTHR10891:SF545 (PANTHER); PTHR10891 (PANTHER); PTHR10891 (PANTHER); PTHR10891 (PANTHER); PTHR10891:SF545 (PANTHER); IPR002048 (PROSITE_PROFILES); IPR002048 (PROSITE_PROFILES); IPR002048…	PF00036.29; PF07651.13; PF08976.8; PF10591.6; PF13202.3; PF13405.3; PF13499.3; PF13833.3; PF14658.3; PF14788.3; PF16905.2;	-
Bpl_scaf_45183-4.13	fatty acid synthase-like	GO:0008152,GO:0016297,GO:0016491	IPR020841 (SMART); IPR020801 (SMART); IPR016039 (G3DSA:3.40.47.GENE3D); IPR020807 (PFAM); G3DSA:3.30.70.250 (GENE3D); PF13489 (PFAM); IPR014031 (PFAM); IPR014043 (PFAM); IPR029063 (G3DSA:3.40.50.GENE3D); IPR001227 (G3DSA:3.40.366.GENE3D); IPR032821 (PFAM); IPR014030 (PFAM); IPR016039 (G3DSA:3.40.47.GENE3D); PTHR11712 (PANTHER); PTHR11712:SF280 (PANTHER); IPR016039 (SUPERFAMILY); IPR029063 (SUPERF…	PF00108.20; PF00109.23; PF00698.18; PF02801.19; PF08241.9; PF08242.9; PF13489.3; PF13649.3; PF13847.3; PF14765.3; PF16197.2;	-
Bpl_scaf_45229-0.2	barH-like 2 homeobox	GO:0005634,GO:0006355,GO:0043565	IPR020479 (PRINTS); IPR001356 (SMART); IPR009057 (G3DSA:1.10.10.GENE3D); IPR001356 (PFAM); PTHR24330 (PANTHER); PTHR24330:SF10 (PANTHER); IPR001356 (PROSITE_PROFILES); IPR009057 (SUPERFAMILY)	PF00046.26; PF05920.8;	K09360
Bpl_scaf_45878-1.10	tetratricopeptide repeat 27-like	-	IPR019734 (SMART); IPR011990 (G3DSA:1.25.40.GENE3D); IPR013105 (PFAM); IPR011990 (PFAM); PTHR16193 (PANTHER); IPR013026 (PROSITE_PROFILES); IPR019734 (PROSITE_PROFILES); IPR019734 (PROSITE_PROFILES); IPR019734 (PROSITE_PROFILES); IPR019734 (PROSITE_PROFILES); IPR019734 (PROSITE_PROFILES); IPR011990 (SUPERFAMILY); IPR011990 (SUPERFAMILY)	PF00515.25; PF00637.17; PF01535.17; PF03704.14; PF07719.14; PF13174.3; PF13176.3; PF13181.3; PF13371.3; PF13374.3; PF13414.3; PF13424.3; PF13428.3; PF13429.3; PF13431.3; PF13432.3; PF14559.3;	-
Bpl_scaf_46023-4.9	sodium hydrogen exchanger 2-like isoform X1	GO:0006885,GO:0015385,GO:0016021,GO:0035725,GO:1902600	IPR006153 (PFAM); IPR004709 (TIGRFAM); PTHR10110:SF118 (PANTHER); IPR018422 (PANTHER); TMhelix (TMHMM); TMhelix (TMHMM); TMhelix (TMHMM); TMhelix (TMHMM); TMhelix (TMHMM); TMhelix (TMHMM); TMhelix (TMHMM); TMhelix (TMHMM); TMhelix (TMHMM); TMhelix (TMHMM); TMhelix (TMHMM); TMhelix (TMHMM)	PF00999.18; PF01384.17; PF06423.9; PF13727.3;	K05742
Bpl_scaf_46207-4.24	golgin subfamily A member 2-like	-	IPR024858 (PFAM); PTHR10881:SF46 (PANTHER); PTHR10881:SF46 (PANTHER); PTHR10881 (PANTHER); PTHR10881:SF46 (PANTHER); PTHR10881 (PANTHER)	PF07926.9; PF10473.6; PF13166.3; PF15070.3; PF16837.2;	-
Bpl_scaf_4625-2.11	trichohyalin-like isoform X1	-	IPR022076 (PFAM); PTHR16795:SF14 (PANTHER); IPR026501 (PANTHER); SignalP-noTM (SIGNALP_EUK); TMhelix (TMHMM); TMhelix (TMHMM)	PF12297.5;	K19608
Bpl_scaf_46270-3.13	eukaryotic translation initiation factor 4 gamma 1-like isoform X3	-	IPR003307 (SMART); IPR003890 (SMART); IPR003891 (SMART); IPR016021 (G3DSA:1.25.40.GENE3D); IPR003891 (PFAM); IPR016021 (G3DSA:1.25.40.GENE3D); IPR003890 (PFAM); IPR003307 (PFAM); IPR016021 (G3DSA:1.25.40.GENE3D); PTHR23253:SF10 (PANTHER); PTHR23253 (PANTHER); IPR003307 (PROSITE_PROFILES); IPR003891 (PROSITE_PROFILES); IPR016024 (SUPERFAMILY); IPR016024 (SUPERFAMILY); IPR016024 (SUPERFAMILY)	PF02020.15; PF02847.14; PF02854.16; PF14842.3;	K03260
Bpl_scaf_46421-0.4	Translin	GO:0003697,GO:0004521,GO:0005737,GO:0043565,GO:0090502	IPR016069 (G3DSA:1.20.58.GENE3D); IPR016068 (G3DSA:1.20.58.GENE3D); IPR002848 (PFAM); PTHR10741:SF2 (PANTHER); IPR002848 (PANTHER); IPR002848 (SUPERFAMILY)	PF01997.13; PF14523.3;	-
Bpl_scaf_46488-4.12	calponin-2-like isoform X2	-	-	PF00402.15; PF01910.14; PF11760.5;	-
Bpl_scaf_46488-4.14	cilia- and flagella-associated 44-like	-	IPR001680 (SMART); IPR001680 (PFAM); IPR015943 (G3DSA:2.130.10.GENE3D); IPR015943 (G3DSA:2.130.10.GENE3D); PTHR13720:SF18 (PANTHER); PTHR13720 (PANTHER); PTHR13720:SF18 (PANTHER); PTHR13720 (PANTHER); PTHR13720:SF18 (PANTHER); PTHR13720 (PANTHER); IPR017986 (PROSITE_PROFILES); IPR017986 (PROSITE_PROFILES); IPR001680 (PROSITE_PROFILES); IPR001680 (PROSITE_PROFILES); IPR001680 (PROSITE_PROFILES); I…	PF00400.29; PF03451.11; PF12894.4;	-
Bpl_scaf_46551-9.7	universal stress SAS1637	-	IPR006015 (PRINTS); IPR006016 (PFAM); IPR014729 (G3DSA:3.40.50.GENE3D); PTHR31964:SF30 (PANTHER); PTHR31964 (PANTHER); SSF52402 (SUPERFAMILY)	PF00582.23; PF03129.17; PF12687.4;	-
Bpl_scaf_46578-5.1	---NA---	-			-
Bpl_scaf_46578-5.12	deoxyribonuclease TATDN2	-	IPR001130 (PFAM); G3DSA:3.20.20.140 (GENE3D); IPR032466 (SUPERFAMILY)	PF01026.18;	-
Bpl_scaf_46578-5.13	hypothetical protein CGI_10002637	-	IPR009044 (G3DSA:2.30.31.GENE3D)	PF02229.13;	-
Bpl_scaf_46578-5.19	---NA---	-	IPR013762 (G3DSA:1.10.443.GENE3D); IPR011010 (SUPERFAMILY)	PF02899.14;	-
Bpl_scaf_46836-1.11	ras-related Rab-28-like	GO:0005525,GO:0005622,GO:0007264,GO:0019003,GO:1901998	PR00449 (PRINTS); IPR003579 (SMART); IPR002041 (SMART); IPR020849 (SMART); IPR003578 (SMART); IPR027417 (G3DSA:3.40.50.GENE3D); IPR001806 (PFAM); IPR005225 (TIGRFAM); PTHR24073 (PANTHER); PTHR24073:SF572 (PANTHER); PS51419 (PROSITE_PROFILES); IPR027417 (SUPERFAMILY)	PF00025.18; PF00071.19; PF04670.9; PF08477.10; PF10662.6; PF16389.2;	K07915
Bpl_scaf_46836-1.27	golgin subfamily A member 7-like	-	IPR019383 (PFAM); PTHR13254 (PANTHER)	PF10256.6;	-
Bpl_scaf_46838-6.41	cathepsin L1-like isoform X1	-	G3DSA:3.90.70.10 (GENE3D); IPR013128 (PANTHER); SignalP-noTM (SIGNALP_GRAM_NEGATIVE); SignalP-TM (SIGNALP_GRAM_POSITIVE); SignalP-noTM (SIGNALP_EUK); SSF54001 (SUPERFAMILY)	PF06478.10; PF07864.8; PF08246.9; PF16621.2;	-
Bpl_scaf_46866-2.27	aquaporin -like	GO:0016020	IPR000425 (PRINTS); IPR000425 (PFAM); IPR023271 (G3DSA:1.20.1080.GENE3D); IPR000425 (TIGRFAM); IPR000425 (PANTHER); IPR023271 (SUPERFAMILY); TMhelix (TMHMM); TMhelix (TMHMM); TMhelix (TMHMM); TMhelix (TMHMM); TMhelix (TMHMM); TMhelix (TMHMM)	PF00230.17; PF01280.17;	K09866
Bpl_scaf_46866-3.17	centrosomal of 72 kDa-like	-	SM00365 (SMART); IPR003603 (SMART); PF14580 (PFAM); IPR032675 (G3DSA:3.80.10.GENE3D); PTHR23311:SF5 (PANTHER); PTHR23311 (PANTHER); IPR001611 (PROSITE_PROFILES); IPR001611 (PROSITE_PROFILES); IPR001611 (PROSITE_PROFILES); IPR032675 (SUPERFAMILY)	PF00560.30; PF03233.10; PF03961.10; PF04582.9; PF04791.13; PF04871.10; PF07889.9; PF08287.8; PF09177.8; PF09787.6; PF10704.6; PF11559.5; PF12717.4; PF12799.4; PF13516.3; PF13855.3; PF14580.3; PF14703.3; PF16566.2;	K16532
Bpl_scaf_47085-0.2	heat shock 70 kDa 12A-like	-	G3DSA:3.30.420.40 (GENE3D); PTHR14187 (PANTHER); PTHR14187:SF47 (PANTHER); SSF53067 (SUPERFAMILY)	PF00012.17; PF01869.17;	-
Bpl_scaf_47429-4.6	solute carrier family 15 member 4-like	-	IPR000109 (PFAM); G3DSA:1.20.1250.20 (GENE3D); IPR000109 (PANTHER); PTHR11654:SF64 (PANTHER); PTHR11654:SF64 (PANTHER); IPR020846 (SUPERFAMILY); TMhelix (TMHMM); TMhelix (TMHMM); TMhelix (TMHMM); TMhelix (TMHMM); TMhelix (TMHMM); TMhelix (TMHMM); TMhelix (TMHMM); TMhelix (TMHMM); TMhelix (TMHMM); TMhelix (TMHMM); TMhelix (TMHMM); TMhelix (TMHMM)	PF00854.18; PF07690.13; PF11846.5; PF16020.2;	K14638
Bpl_scaf_47429-6.13	nuclear pore complex Nup88-like	-	IPR019321 (PFAM); PTHR13257:SF0 (PANTHER); PTHR13257 (PANTHER)	PF10168.6;	K14318
Bpl_scaf_47521-1.5	clathrin heavy chain 1 isoform X2	GO:0005198,GO:0006886,GO:0016192,GO:0030130,GO:0030132	IPR000547 (SMART); IPR022365 (PFAM); IPR016025 (G3DSA:2.130.10.GENE3D); PF13838 (PFAM); IPR000547 (PFAM); IPR015348 (PFAM); IPR011990 (G3DSA:1.25.40.GENE3D); IPR016341 (PIRSF); PTHR10292 (PANTHER); PTHR10292:SF7 (PANTHER); IPR000547 (PROSITE_PROFILES); IPR000547 (PROSITE_PROFILES); IPR000547 (PROSITE_PROFILES); IPR000547 (PROSITE_PROFILES); IPR000547 (PROSITE_PROFILES); IPR000547 (PROSITE_PROFILE…	PF00637.17; PF01394.17; PF04053.11; PF07719.14; PF08542.8; PF08970.7; PF09268.7; PF12895.4; PF13176.3; PF13838.3; PF14559.3;	K04646
Bpl_scaf_47978-0.26	PREDICTED: uncharacterized protein LOC105319815 isoform X1	-		PF03861.11;	-
Bpl_scaf_48043-0.14	rho guanine nucleotide exchange factor 39-like	GO:0005089,GO:0035023,GO:0043547	IPR000219 (SMART); IPR001849 (SMART); IPR000219 (G3DSA:1.20.900.GENE3D); IPR000219 (PFAM); IPR011993 (G3DSA:2.30.29.GENE3D); IPR001849 (PFAM); PTHR12673 (PANTHER); IPR000219 (PROSITE_PROFILES); IPR001849 (PROSITE_PROFILES); IPR000219 (SUPERFAMILY); IPR011993 (SUPERFAMILY)	PF00169.26; PF00244.17; PF00621.17; PF10386.6;	-
Bpl_scaf_48198-11.11	hypothetical protein OCBIM_22031544mg	-	IPR001487 (PRINTS); IPR001487 (SMART); IPR001487 (PFAM); IPR001487 (G3DSA:1.20.920.GENE3D); PTHR15398 (PANTHER); IPR001487 (PROSITE_PROFILES); IPR001487 (SUPERFAMILY)	PF00439.22;	-
Bpl_scaf_48198-2.6	probable helicase with zinc finger domain	-	IPR027417 (G3DSA:3.40.50.GENE3D); IPR027417 (G3DSA:3.40.50.GENE3D); IPR000571 (G3DSA:4.10.1000.GENE3D); PF13087 (PFAM); PF13245 (PFAM); PF12874 (PFAM); PF13086 (PFAM); PTHR10887 (PANTHER); PTHR10887:SF9 (PANTHER); PTHR10887:SF9 (PANTHER); PTHR10887 (PANTHER); IPR000571 (PROSITE_PROFILES); SSF57667 (SUPERFAMILY); IPR027417 (SUPERFAMILY)	PF00642.21; PF02562.13; PF04851.12; PF05127.11; PF07145.12; PF08283.8; PF12171.5; PF12874.4; PF13086.3; PF13087.3; PF13245.3; PF13604.3; PF13821.3;	-
Bpl_scaf_48198-9.3	, partial	-	IPR010736 (PFAM); PTHR21580:SF14 (PANTHER); PTHR21580 (PANTHER)	PF07004.9;	-
Bpl_scaf_48262-6.12	PREDICTED: uncharacterized protein LOC105338630	-	PR00411 (PRINTS); IPR023753 (G3DSA:3.50.50.GENE3D); G3DSA:3.30.9.10 (GENE3D); IPR006076 (PFAM); IPR023753 (G3DSA:3.50.50.GENE3D); PTHR10961:SF10 (PANTHER); PTHR10961 (PANTHER); IPR023753 (SUPERFAMILY)	PF00890.21; PF01134.19; PF01262.18; PF01266.21; PF02254.15; PF02826.16; PF03435.15; PF03486.11; PF03807.14; PF04565.13; PF07992.11; PF12831.4; PF13450.3; PF13454.3; PF13738.3;	-
Bpl_scaf_48710-0.6	glutamate-rich 3-like isoform X7	-	IPR003590 (SMART); IPR032675 (G3DSA:3.80.10.GENE3D); IPR001611 (PFAM); PTHR24106 (PANTHER); SSF52047 (SUPERFAMILY)	PF00560.30; PF12799.4; PF13516.3;	-
Bpl_scaf_48830-0.7	RE1-silencing transcription factor	-	IPR015880 (SMART); PTHR24375:SF182 (PANTHER); PTHR24375 (PANTHER); PTHR24375 (PANTHER); PTHR24375 (PANTHER); PTHR24375 (PANTHER); PTHR24375:SF182 (PANTHER); PTHR24375:SF182 (PANTHER); PTHR24375:SF182 (PANTHER); PTHR24375 (PANTHER); PTHR24375 (PANTHER); PTHR24375:SF182 (PANTHER); PTHR24375:SF182 (PANTHER); IPR007087 (PROSITE_PROFILES); IPR007087 (PROSITE_PROFILES); IPR007087 (PROSITE_PROFILES); IP…	PF05605.9;	-
Bpl_scaf_48965-3.7	STE20-related kinase adapter alpha-like isoform X2	-	G3DSA:1.10.510.10 (GENE3D); IPR000719 (PFAM); G3DSA:3.30.200.20 (GENE3D); PTHR24361:SF382 (PANTHER); PTHR24361 (PANTHER); IPR000719 (PROSITE_PROFILES); IPR011009 (SUPERFAMILY)	PF00069.22; PF07714.14; PF14531.3;	K08271
Bpl_scaf_49115-0.13	BTB POZ domain-containing 6	-	IPR011705 (SMART); IPR000210 (SMART); IPR000210 (PFAM); G3DSA:3.30.710.10 (GENE3D); IPR012983 (PFAM); IPR011705 (PFAM); PTHR24413 (PANTHER); PTHR24413:SF90 (PANTHER); PTHR24413 (PANTHER); PTHR24413:SF90 (PANTHER); IPR000210 (PROSITE_PROFILES); IPR011333 (SUPERFAMILY)	PF00651.28; PF07707.12; PF08005.9;	K10478
Bpl_scaf_49303-1.0	F-box LRR-repeat 21-like	-	G3DSA:1.20.1280.50 (GENE3D); IPR001810 (PFAM); IPR032675 (G3DSA:3.80.10.GENE3D); IPR001810 (PROSITE_PROFILES); IPR001810 (SUPERFAMILY)	PF00646.30; PF12937.4;	K10287
Bpl_scaf_49303-1.5	Transforming growth factor-beta-induced ig-h3	-	IPR000782 (SMART); IPR000782 (G3DSA:2.30.180.GENE3D); IPR000782 (PFAM); IPR000782 (G3DSA:2.30.180.GENE3D); PTHR10900 (PANTHER); IPR000782 (PROSITE_PROFILES); IPR000782 (PROSITE_PROFILES); IPR000782 (PROSITE_PROFILES); IPR000782 (PROSITE_PROFILES); SignalP-noTM (SIGNALP_EUK); IPR000782 (SUPERFAMILY); IPR000782 (SUPERFAMILY); IPR000782 (SUPERFAMILY); IPR000782 (SUPERFAMILY)	PF02469.19; PF12358.5;	K19519
Bpl_scaf_49352-3.15	UPF0565 C2orf69 homolog	-	IPR018881 (PFAM); PTHR31296 (PANTHER); PTHR31296:SF1 (PANTHER)	PF10561.6;	-
Bpl_scaf_4952-3.12	ADP-ribosylation factor-binding GGA1-like	GO:0005622	IPR008152 (SMART); IPR018205 (SMART); IPR008152 (PFAM); G3DSA:1.20.5.170 (GENE3D); IPR004152 (PFAM); IPR008942 (G3DSA:1.25.40.GENE3D); IPR004152 (G3DSA:1.20.58.GENE3D); IPR002014 (PFAM); IPR008153 (G3DSA:2.60.40.GENE3D); PTHR13856 (PANTHER); PTHR13856 (PANTHER); IPR027422 (PTHR13856:PANTHER); IPR002014 (PROSITE_PROFILES); IPR004152 (PROSITE_PROFILES); IPR008153 (PROSITE_PROFILES); IPR008942 (SUPE…	PF00790.16; PF02883.17; PF03127.11; PF03462.15; PF03908.10; PF07011.8; PF07851.10; PF08349.8; PF08650.7; PF08653.7; PF08673.7; PF09869.6;	K12404
Bpl_scaf_49546-2.2	PREDICTED: uncharacterized protein LOC105346101	-		PF07998.8; PF09904.6;	-
Bpl_scaf_49856-0.2	RNA binding fox-1 homolog 2-like isoform X2	-	IPR000504 (SMART); IPR012677 (G3DSA:3.30.70.GENE3D); IPR000504 (PFAM); PTHR15597 (PANTHER); IPR000504 (PROSITE_PROFILES); IPR012677 (SUPERFAMILY)	PF00076.19; PF01744.17; PF13893.3;	K14946
Bpl_scaf_49896-14.50	Stress response nhaX	-	IPR006015 (PRINTS); IPR014729 (G3DSA:3.40.50.GENE3D); IPR006016 (PFAM); PTHR31964:SF30 (PANTHER); PTHR31964 (PANTHER); SSF52402 (SUPERFAMILY)	PF00582.23;	-
Bpl_scaf_49896-5.7	---NA---	-	TMhelix (TMHMM)	PF04906.10;	-
Bpl_scaf_49975-0.20	matrix -1	-	IPR002557 (SMART); IPR002557 (PFAM); IPR013320 (G3DSA:2.60.120.GENE3D); IPR002557 (G3DSA:2.170.140.GENE3D); IPR002557 (PROSITE_PROFILES); SignalP-noTM (SIGNALP_EUK); IPR002557 (SUPERFAMILY); IPR013320 (SUPERFAMILY)	PF01607.21;	-
Bpl_scaf_50002-0.22	---NA---	-	PR01228 (PRINTS); PS51257 (PROSITE_PROFILES); SignalP-noTM (SIGNALP_GRAM_NEGATIVE); SignalP-TM (SIGNALP_EUK); SignalP-TM (SIGNALP_GRAM_POSITIVE)		-
Bpl_scaf_50294-0.12	L-isoaspartate(D-aspartate) O-methyltransferase-like	GO:0004719,GO:0006479	IPR029063 (G3DSA:3.40.50.GENE3D); IPR000682 (PFAM); IPR000682 (TIGRFAM); IPR000682 (PANTHER); IPR029063 (SUPERFAMILY)	PF01135.16; PF01209.15; PF01596.14; PF05175.11; PF06325.10; PF08241.9; PF12847.4; PF13489.3; PF13649.3; PF13679.3; PF13847.3;	K00573
Bpl_scaf_50876-9.2	vav-like isoform X7	GO:0050789	IPR000980 (PRINTS); IPR001452 (PRINTS); IPR000219 (SMART); IPR001452 (SMART); IPR000980 (SMART); IPR001849 (SMART); G3DSA:3.30.60.20 (GENE3D); G3DSA:2.30.30.40 (GENE3D); IPR000219 (PFAM); IPR001715 (G3DSA:1.10.418.GENE3D); IPR001849 (PFAM); IPR000219 (G3DSA:1.20.900.GENE3D); IPR001452 (PFAM); IPR011993 (G3DSA:2.30.29.GENE3D); G3DSA:2.30.30.40 (GENE3D); IPR002219 (PFAM); G3DSA:2.30.30.40 (GENE3D);…	PF00017.21; PF00018.25; PF00130.19; PF00169.26; PF00307.28; PF00621.17; PF03107.13; PF07653.14; PF14604.3; PF15405.3; PF15411.3;	K05730
Bpl_scaf_50919-12.7	oxysterol-binding -related 8-like isoform X7	GO:0006869	IPR000648 (PFAM); PTHR10972:SF77 (PANTHER); IPR000648 (PANTHER); SSF144000 (SUPERFAMILY)	PF01237.15;	-
Bpl_scaf_51177-0.5	rho GTPase-activating 7-like isoform X4	GO:0007165,GO:0008289	IPR002913 (SMART); IPR023393 (G3DSA:3.30.530.GENE3D); IPR002913 (PFAM); PTHR12659 (PANTHER); IPR002913 (PROSITE_PROFILES); SSF55961 (SUPERFAMILY)	PF01852.16; PF05528.8;	-
Bpl_scaf_51682-3.13	zinc transporter ZIP11-like	GO:0016020,GO:0030001,GO:0046873,GO:0055085	IPR003689 (PFAM); PTHR11040:SF33 (PANTHER); PTHR11040 (PANTHER); TMhelix (TMHMM); TMhelix (TMHMM); TMhelix (TMHMM); TMhelix (TMHMM); TMhelix (TMHMM); TMhelix (TMHMM)	PF02535.19;	K14717
Bpl_scaf_52189-7.23	transmembrane and coiled-coil domain-containing 4-like isoform X2	-	IPR007941 (PFAM); IPR029058 (G3DSA:3.40.50.GENE3D); IPR007941 (PANTHER); IPR029058 (SUPERFAMILY); TMhelix (TMHMM); TMhelix (TMHMM); TMhelix (TMHMM)	PF02450.12; PF05277.9; PF05990.9; PF06386.8; PF11288.5;	-
Bpl_scaf_52346-7.9	PREDICTED: uncharacterized protein LOC105318082	-	SignalP-TM (SIGNALP_GRAM_POSITIVE)		-
Bpl_scaf_52357-3.9	very long-chain acyl- synthetase-like	-	G3DSA:2.30.38.10 (GENE3D); G3DSA:3.40.50.980 (GENE3D); IPR000873 (PFAM); G3DSA:3.30.300.30 (GENE3D); G3DSA:3.40.50.980 (GENE3D); IPR025110 (PFAM); IPR030310 (PTHR24096:PANTHER); PTHR24096 (PANTHER); SSF56801 (SUPERFAMILY); TMhelix (TMHMM)	PF00501.25; PF13193.3;	-
Bpl_scaf_52539-0.7	ankyrin repeat domain-containing 50-like	-	IPR002110 (SMART); IPR020683 (G3DSA:1.25.40.GENE3D); IPR020683 (G3DSA:1.25.40.GENE3D); PF13857 (PFAM); IPR020683 (PFAM); IPR020683 (G3DSA:1.25.40.GENE3D); IPR020683 (G3DSA:1.25.40.GENE3D); PTHR24198 (PANTHER); IPR002110 (PROSITE_PROFILES); IPR002110 (PROSITE_PROFILES); IPR002110 (PROSITE_PROFILES); IPR002110 (PROSITE_PROFILES); IPR020683 (PROSITE_PROFILES); IPR002110 (PROSITE_PROFILES); IPR002110…	PF00023.27; PF03069.12; PF09103.7; PF12796.4; PF13606.3; PF13637.3; PF13857.3; PF17194.1;	-
Bpl_scaf_52603-0.6	zinc finger ,	-	IPR015880 (SMART); G3DSA:3.90.10.10 (GENE3D); IPR013087 (G3DSA:3.30.160.GENE3D); IPR013087 (G3DSA:3.30.160.GENE3D); IPR013087 (G3DSA:3.30.160.GENE3D); PF13909 (PFAM); PTHR24392:SF23 (PANTHER); PTHR24392 (PANTHER); PTHR24392 (PANTHER); PTHR24392:SF23 (PANTHER); PTHR24392:SF23 (PANTHER); PTHR24392:SF23 (PANTHER); PTHR24392 (PANTHER); PTHR24392 (PANTHER); PTHR24392 (PANTHER); PTHR24392:SF23 (PANTHER…	PF00096.23; PF05605.9; PF13465.3; PF13894.3; PF13909.3; PF16278.2;	-
Bpl_scaf_52731-7.6	ADP-dependent glucokinase-like	GO:0005975,GO:0016301,GO:0016310,GO:0016773	IPR007666 (PFAM); IPR029056 (G3DSA:3.40.1190.GENE3D); IPR007666 (PANTHER); PTHR21208:SF1 (PANTHER); IPR007666 (PROSITE_PROFILES); IPR029056 (SUPERFAMILY); TMhelix (TMHMM)	PF04587.12;	K08074
Bpl_scaf_52780-5.13	NACHT and WD repeat domain-containing 1-like	-	IPR001680 (SMART); IPR027417 (G3DSA:3.40.50.GENE3D); PF05729 (PFAM); IPR015943 (G3DSA:2.130.10.GENE3D); IPR015943 (G3DSA:2.130.10.GENE3D); IPR001680 (PFAM); PTHR19871 (PANTHER); IPR017986 (PROSITE_PROFILES); IPR001680 (PROSITE_PROFILES); IPR017986 (PROSITE_PROFILES); IPR001680 (PROSITE_PROFILES); IPR007111 (PROSITE_PROFILES); IPR027417 (SUPERFAMILY); IPR011047 (SUPERFAMILY)	PF00004.26; PF00400.29; PF01637.15; PF05729.9; PF08662.8; PF08801.8; PF12894.4; PF13191.3; PF13401.3;	-
Bpl_scaf_5285-4.0	PREDICTED: uncharacterized protein LOC105348930	-	TMhelix (TMHMM); TMhelix (TMHMM); TMhelix (TMHMM); TMhelix (TMHMM)	PF05640.11;	-
Bpl_scaf_52954-2.17	F-box only 11	GO:0000151,GO:0008270,GO:0016567	IPR003126 (SMART); IPR001810 (SMART); IPR006626 (SMART); IPR006633 (SMART); IPR007742 (PFAM); PF13229 (PFAM); IPR012334 (G3DSA:2.160.20.GENE3D); G3DSA:1.20.1280.50 (GENE3D); IPR022441 (TIGRFAM); IPR003126 (PFAM); IPR001810 (PFAM); PTHR22990 (PANTHER); IPR029799 (PTHR22990:PANTHER); IPR003126 (PROSITE_PROFILES); IPR001810 (PROSITE_PROFILES); IPR001810 (SUPERFAMILY); IPR011050 (SUPERFAMILY); IPR011…	PF00646.30; PF02207.17; PF05048.10; PF12937.4; PF13229.3; PF15966.2;	K10297
Bpl_scaf_52995-0.14	UPF0687 C20orf27 homolog	-	IPR026794 (PFAM); IPR026794 (PANTHER); PTHR13287:SF2 (PANTHER)	PF15006.3;	-
Bpl_scaf_53149-1.9	hypothetical protein	-	IPR010281 (PFAM); PTHR33361 (PANTHER); PTHR33361:SF6 (PANTHER); SignalP-noTM (SIGNALP_EUK); SignalP-noTM (SIGNALP_GRAM_NEGATIVE)	PF01920.17; PF02493.17; PF02743.15; PF05873.9; PF05960.8; PF06304.8; PF07798.8; PF08885.8; PF10367.6; PF10923.5; PF12614.5; PF14355.3;	-
Bpl_scaf_53149-3.11	T-box -like isoform X1	GO:0003677,GO:0003700,GO:0005634,GO:0006351,GO:0006355	IPR001699 (PRINTS); IPR002070 (PRINTS); IPR001699 (SMART); IPR001699 (G3DSA:2.60.40.GENE3D); IPR001699 (PFAM); IPR001699 (PANTHER); IPR001699 (PROSITE_PROFILES); IPR008967 (SUPERFAMILY)	PF00907.19;	-
Bpl_scaf_53159-4.15	coiled-coil domain-containing 137	-	IPR026680 (PANTHER)		-
Bpl_scaf_53430-0.7	gastrula zinc finger -like	-	IPR015880 (SMART); IPR003265 (SMART); IPR007087 (PFAM); IPR013087 (G3DSA:3.30.160.GENE3D); IPR013087 (G3DSA:3.30.160.GENE3D); IPR015797 (G3DSA:3.90.79.GENE3D); IPR007087 (PFAM); IPR003265 (PFAM); IPR023170 (G3DSA:1.10.1670.GENE3D); IPR013087 (G3DSA:3.30.160.GENE3D); IPR011257 (G3DSA:1.10.340.GENE3D); IPR013087 (G3DSA:3.30.160.GENE3D); PTHR24409 (PANTHER); IPR007087 (PROSITE_PROFILES); IPR007087 (…	PF00096.23; PF00633.20; PF00730.22; PF12171.5; PF12874.4; PF13465.3; PF13894.3; PF13912.3; PF14815.3; PF15909.2; PF16622.2;	K03575
Bpl_scaf_53430-4.3	sulfite oxidase-like	GO:0005230,GO:0016021,GO:0016491,GO:0020037,GO:0030151,GO:0034220,GO:0042128,GO:0043546,GO:0055114	IPR008335 (PRINTS); IPR005066 (G3DSA:2.60.40.GENE3D); IPR005066 (PFAM); IPR001199 (G3DSA:3.10.120.GENE3D); IPR000572 (PFAM); IPR001199 (PFAM); IPR000572 (G3DSA:3.90.420.GENE3D); PTHR19372 (PANTHER); PTHR19372:SF7 (PANTHER); IPR001199 (PROSITE_PROFILES); IPR014756 (SUPERFAMILY); IPR000572 (SUPERFAMILY); IPR001199 (SUPERFAMILY); TMhelix (TMHMM)	PF00173.25; PF00174.16; PF02012.17; PF03404.13;	K00387
Bpl_scaf_53685-0.23	PREDICTED: uncharacterized protein LOC105341771	-	IPR004031 (PFAM); TMhelix (TMHMM); TMhelix (TMHMM); TMhelix (TMHMM); TMhelix (TMHMM)	PF00822.17; PF09843.6;	-
Bpl_scaf_5384-0.8	probable phospholipid-transporting ATPase IF isoform X10	-	IPR023214 (G3DSA:3.40.50.GENE3D); IPR032631 (PFAM); IPR023299 (G3DSA:3.40.1110.GENE3D); IPR008250 (PFAM); IPR008250 (G3DSA:2.70.150.GENE3D); PF13246 (PFAM); IPR006539 (TIGRFAM); IPR001757 (TIGRFAM); PTHR24092:SF68 (PANTHER); IPR006539 (PANTHER); SSF81665 (SUPERFAMILY); SSF81653 (SUPERFAMILY); IPR023299 (SUPERFAMILY); TMhelix (TMHMM); TMhelix (TMHMM)	PF00122.17; PF00702.23; PF03904.10; PF13246.3; PF16209.2;	K01530
Bpl_scaf_54097-0.5	histone-lysine N-methyltransferase 2D-like isoform X2	GO:0008168,GO:0032259	IPR003889 (SMART); IPR001965 (SMART); IPR003888 (SMART); IPR003889 (PFAM); IPR003888 (PFAM); PF13771 (PFAM); PTHR22884 (PANTHER); IPR015722 (PTHR22884:PANTHER); IPR003888 (PROSITE_PROFILES); IPR003889 (PROSITE_PROFILES)	PF05964.11; PF05965.11; PF13771.3; PF13832.3;	K09187
Bpl_scaf_54119-3.6	nuclear receptor corepressor 1-like isoform X7	-	IPR001005 (SMART); IPR001005 (PFAM); IPR031557 (PFAM); IPR009057 (G3DSA:1.10.10.GENE3D); PTHR13992:SF5 (PANTHER); PTHR13992 (PANTHER); PTHR13992:SF5 (PANTHER); IPR017884 (PROSITE_PROFILES); IPR017884 (PROSITE_PROFILES); IPR009057 (SUPERFAMILY); IPR009057 (SUPERFAMILY)	PF00093.15; PF00249.28; PF13921.3; PF15784.2; PF15963.2;	K04650
Bpl_scaf_54193-0.28	Alstrom syndrome 1	-			-
Bpl_scaf_54214-4.14	BUD13 homolog	-	PTHR31809 (PANTHER)		K13106
Bpl_scaf_54265-0.7	COP9 signalosome complex subunit 5-like	-	IPR000555 (SMART); G3DSA:3.40.140.10 (GENE3D); IPR000555 (PFAM); PTHR10410:SF6 (PANTHER); PTHR10410 (PANTHER); SSF102712 (SUPERFAMILY)	PF01398.18; PF03665.10; PF14464.3;	K09613
Bpl_scaf_54410-0.4	PREDICTED: uncharacterized protein LOC105328742 isoform X3	-		PF08887.8; PF12736.4;	-
Bpl_scaf_54423-1.3	lamin Dm0-like	GO:0005882,GO:0044428	G3DSA:1.20.5.170 (GENE3D); IPR001322 (PFAM); IPR001322 (G3DSA:2.60.40.GENE3D); IPR001664 (PFAM); IPR001664 (PANTHER); IPR027696 (PTHR23239:PANTHER); IPR001664 (PANTHER); IPR001322 (SUPERFAMILY); SSF64593 (SUPERFAMILY)	PF00038.18; PF00932.16; PF01025.16; PF01923.15; PF04156.11; PF04508.9; PF04728.10; PF04977.12; PF05010.11; PF05046.11; PF05266.11; PF06156.10; PF07439.8; PF08317.8; PF10046.6; PF10473.6; PF11262.5; PF12128.5; PF12259.5; PF15294.3; PF16326.2; PF16591.2; PF16700.2; PF17045.2;	-
Bpl_scaf_54423-2.11	PREDICTED: uncharacterized protein LOC105322430	-	IPR029058 (G3DSA:3.40.50.GENE3D); IPR000073 (PFAM); PTHR10992 (PANTHER); PTHR10992:SF752 (PANTHER); IPR029058 (SUPERFAMILY); TMhelix (TMHMM)	PF00561.17; PF03096.11; PF12146.5; PF12697.4;	-
Bpl_scaf_54495-0.5	transportin-3-like isoform X2	GO:0005622,GO:0006886,GO:0008536	IPR011989 (G3DSA:1.25.10.GENE3D); PTHR12363:SF33 (PANTHER); PTHR12363 (PANTHER); IPR016024 (SUPERFAMILY)	PF04003.9; PF08389.9;	K15436
Bpl_scaf_54536-0.3	integrin alpha-4, partial	-	IPR000413 (PRINTS); IPR013519 (SMART); IPR013649 (PFAM); G3DSA:2.60.40.1510 (GENE3D); G3DSA:1.20.5.930 (GENE3D); G3DSA:2.60.40.1530 (GENE3D); IPR013517 (PFAM); G3DSA:2.130.10.130 (GENE3D); G3DSA:2.60.40.1460 (GENE3D); PTHR23220 (PANTHER); IPR013519 (PROSITE_PROFILES); IPR013519 (PROSITE_PROFILES); IPR013519 (PROSITE_PROFILES); IPR013519 (PROSITE_PROFILES); IPR013519 (PROSITE_PROFILES); IPR013519 …	PF00357.17; PF01839.20; PF06697.9; PF08441.9; PF13517.3; PF14312.3;	K06584
Bpl_scaf_54665-14.11	guanylate cyclase 32E-like	GO:0000166,GO:0009190,GO:0016020,GO:0016849	IPR001054 (SMART); G3DSA:3.30.200.20 (GENE3D); IPR001245 (PFAM); IPR001828 (PFAM); IPR001054 (PFAM); G3DSA:1.10.510.10 (GENE3D); G3DSA:3.40.50.2300 (GENE3D); IPR001054 (G3DSA:3.30.70.GENE3D); PTHR11920:SF309 (PANTHER); PTHR11920 (PANTHER); IPR001054 (PROSITE_PROFILES); IPR000719 (PROSITE_PROFILES); IPR011009 (SUPERFAMILY); IPR028082 (SUPERFAMILY); IPR029787 (SUPERFAMILY); TMhelix (TMHMM)	PF00069.22; PF00211.17; PF01094.25; PF07701.11; PF07714.14;	-
Bpl_scaf_5538-4.10	TPM_PERVI ame: Full=Tropomyosin	-	IPR000533 (PRINTS); IPR000533 (PFAM); G3DSA:1.20.5.340 (GENE3D); PTHR19269 (PANTHER); SSF57997 (SUPERFAMILY)	PF00261.17; PF00435.18; PF00769.16; PF01519.13; PF02046.12; PF02050.13; PF02601.12; PF04012.9; PF04102.9; PF04111.9; PF04156.11; PF04375.11; PF04582.9; PF04871.10; PF05266.11; PF05276.11; PF05335.10; PF05911.8; PF06008.11; PF06009.9; PF06160.9; PF06818.12; PF07851.10; PF07889.9; PF07926.9; PF08614.8; PF08647.8; PF08657.7; PF08702.7; PF09728.6; PF09787.6; PF10046.6; PF10473.6; PF11471.5; PF11839.5…	K10373
Bpl_scaf_5538-6.9	ARL14 effector -like	-	IPR029264 (PFAM); IPR026515 (PTHR23080:PANTHER); PTHR23080 (PANTHER)	PF13056.3; PF14949.3;	-
Bpl_scaf_55568-2.18	nuclear valosin-containing -like	GO:0000166,GO:0043231	IPR003593 (SMART); IPR031996 (PFAM); G3DSA:1.10.8.60 (GENE3D); IPR003959 (PFAM); G3DSA:1.10.8.60 (GENE3D); IPR027417 (G3DSA:3.40.50.GENE3D); IPR027417 (G3DSA:3.40.50.GENE3D); PTHR23077 (PANTHER); PTHR23077:SF55 (PANTHER); PTHR23077 (PANTHER); PTHR23077:SF55 (PANTHER); IPR027417 (SUPERFAMILY); IPR027417 (SUPERFAMILY)	PF00004.26; PF00005.24; PF00158.23; PF00931.19; PF01057.14; PF01078.18; PF01202.19; PF01637.15; PF01695.14; PF02367.14; PF02562.13; PF03215.12; PF03266.12; PF05729.9; PF06068.10; PF06414.9; PF06745.10; PF07724.11; PF07726.8; PF07728.11; PF08347.8; PF09336.7; PF09848.6; PF10662.6; PF13086.3; PF13173.3; PF13189.3; PF13191.3; PF13207.3; PF13238.3; PF13245.3; PF13401.3; PF13479.3; PF13481.3; PF13521.…	K14571
Bpl_scaf_55673-0.12	PREDICTED: uncharacterized protein C17orf85 homolog	GO:0000166	IPR019416 (PFAM); IPR012677 (G3DSA:3.30.70.GENE3D); IPR019416 (PANTHER); PTHR16291:SF0 (PANTHER)	PF08015.8; PF08675.8; PF10309.6;	-
Bpl_scaf_55891-1.7	low-density lipo receptor-related 6-like	-	IPR001190 (PRINTS); IPR017448 (SMART); IPR000033 (SMART); IPR032485 (PFAM); IPR017448 (G3DSA:3.10.250.GENE3D); IPR001190 (PFAM); IPR000033 (PFAM); IPR011042 (G3DSA:2.120.10.GENE3D); PTHR10529 (PANTHER); PTHR10529:SF200 (PANTHER); IPR001190 (PROSITE_PROFILES); IPR000033 (PROSITE_PROFILES); IPR000033 (PROSITE_PROFILES); IPR000033 (PROSITE_PROFILES); IPR000033 (PROSITE_PROFILES); IPR000033 (PROSITE_…	PF00058.14; PF00530.15; PF01436.18; PF01731.17; PF05345.9; PF08450.9; PF10282.6; PF11558.5; PF15494.3; PF16472.2;	-
Bpl_scaf_56222-1.19	condensin complex subunit 1-like	GO:0007067,GO:0030261	IPR032682 (PFAM); IPR026003 (PFAM); IPR011989 (G3DSA:1.25.10.GENE3D); IPR024324 (PFAM); IPR007673 (PIRSF); PTHR14222:SF2 (PANTHER); IPR026971 (PANTHER); IPR016024 (SUPERFAMILY)	PF02985.19; PF12348.5; PF12717.4; PF12719.4; PF12765.4; PF12922.4; PF13646.3; PF14733.3;	K06677
Bpl_scaf_56239-2.21	transmembrane 2-like	-		PF05564.9;	K19031
Bpl_scaf_56338-1.13	centriolin-like isoform X1	-	IPR003591 (SMART); IPR032675 (G3DSA:3.80.10.GENE3D); PF14580 (PFAM); IPR028640 (PTHR24365:PANTHER); PTHR24365 (PANTHER); IPR001611 (PROSITE_PROFILES); IPR001611 (PROSITE_PROFILES); IPR001611 (PROSITE_PROFILES); IPR001611 (PROSITE_PROFILES); SSF52075 (SUPERFAMILY)	PF00560.30; PF12799.4; PF13166.3; PF13516.3; PF13855.3; PF14580.3;	K16770
Bpl_scaf_56339-11.18	serine threonine- kinase WNK1-like isoform X5	GO:0004672,GO:0016310	IPR002290 (SMART); G3DSA:1.10.510.10 (GENE3D); G3DSA:3.30.200.20 (GENE3D); IPR000719 (PFAM); IPR024678 (PFAM); G3DSA:3.10.20.90 (GENE3D); PTHR13902 (PANTHER); PTHR13902 (PANTHER); PTHR13902:SF46 (PANTHER); IPR000719 (PROSITE_PROFILES); IPR011009 (SUPERFAMILY)	PF00069.22; PF07714.14; PF12202.5;	K08867
Bpl_scaf_56339-8.17	metabotropic glutamate receptor 3 isoform X1	GO:0016020,GO:0044464	IPR000337 (PRINTS); G3DSA:3.40.50.2300 (GENE3D); IPR017978 (PFAM); G3DSA:3.40.50.2300 (GENE3D); IPR001828 (PFAM); PTHR24060 (PANTHER); PTHR24060:SF109 (PANTHER); IPR017978 (PROSITE_PROFILES); SignalP-noTM (SIGNALP_EUK); IPR028082 (SUPERFAMILY); IPR028082 (SUPERFAMILY); IPR028082 (SUPERFAMILY); TMhelix (TMHMM); TMhelix (TMHMM); TMhelix (TMHMM); TMhelix (TMHMM); TMhelix (TMHMM); TMhelix (TMHMM); TM…	PF00003.19; PF01094.25;	-
Bpl_scaf_56674-2.16	SAGA-associated factor 29 homolog isoform X1	-	IPR010750 (PFAM); PTHR21539 (PANTHER); PTHR21539:SF3 (PANTHER); IPR010750 (PROSITE_PROFILES)	PF00567.21; PF01724.13; PF07039.8; PF15952.2;	K11364
Bpl_scaf_56835-2.11	---NA---	-			-
Bpl_scaf_56904-5.12	BTB POZ domain-containing KCTD3-like	GO:0051260	IPR001680 (SMART); IPR000210 (SMART); IPR015943 (G3DSA:2.130.10.GENE3D); G3DSA:3.30.710.10 (GENE3D); IPR003131 (PFAM); PTHR15859 (PANTHER); IPR000210 (PROSITE_PROFILES); IPR017986 (SUPERFAMILY); IPR011333 (SUPERFAMILY)	PF00400.29; PF02214.19; PF08594.7; PF10081.6;	-
Bpl_scaf_57006-0.2	AFG3 2	GO:0004222,GO:0005524,GO:0006508,GO:0008270,GO:0016021	IPR003593 (SMART); G3DSA:1.10.8.60 (GENE3D); IPR011546 (PFAM); IPR027417 (G3DSA:3.40.50.GENE3D); IPR000642 (PFAM); IPR003959 (PFAM); IPR005936 (TIGRFAM); PTHR23076 (PANTHER); PTHR23076:SF45 (PANTHER); IPR005936 (HAMAP); IPR027417 (SUPERFAMILY); SSF140990 (SUPERFAMILY); TMhelix (TMHMM); TMhelix (TMHMM)	PF00004.26; PF01078.18; PF01434.15; PF01695.14; PF06068.10; PF06480.12; PF07724.11; PF07728.11; PF13173.3; PF13191.3; PF13207.3; PF13245.3; PF13401.3; PF13521.3; PF13671.3;	K08956
Bpl_scaf_57026-1.7	polycystic kidney disease 1-like 1	-	IPR003915 (PRINTS); IPR013122 (PFAM); PTHR10877:SF138 (PANTHER); PTHR10877 (PANTHER); TMhelix (TMHMM); TMhelix (TMHMM); TMhelix (TMHMM); TMhelix (TMHMM); TMhelix (TMHMM); TMhelix (TMHMM); TMhelix (TMHMM); TMhelix (TMHMM); TMhelix (TMHMM); TMhelix (TMHMM); TMhelix (TMHMM)	PF08016.9;	K04987
Bpl_scaf_57331-0.10	XK-related 6-like	-	IPR018629 (PFAM); PTHR16024 (PANTHER); PTHR16024:SF6 (PANTHER); SignalP-TM (SIGNALP_EUK); TMhelix (TMHMM); TMhelix (TMHMM); TMhelix (TMHMM); TMhelix (TMHMM); TMhelix (TMHMM); TMhelix (TMHMM); TMhelix (TMHMM)	PF06365.9; PF09815.6; PF11241.5; PF15048.3;	-
Bpl_scaf_57425-1.7	serine threonine- phosphatase 6 regulatory ankyrin repeat subunit B-like	-	IPR002110 (PRINTS); IPR002110 (SMART); IPR002110 (PFAM); IPR020683 (PFAM); IPR020683 (G3DSA:1.25.40.GENE3D); IPR020683 (G3DSA:1.25.40.GENE3D); PTHR24133 (PANTHER); PTHR24133:SF21 (PANTHER); PTHR24133 (PANTHER); IPR002110 (PROSITE_PROFILES); IPR002110 (PROSITE_PROFILES); IPR002110 (PROSITE_PROFILES); IPR002110 (PROSITE_PROFILES); IPR002110 (PROSITE_PROFILES); IPR002110 (PROSITE_PROFILES); IPR00211…	PF00023.27; PF03266.12; PF10757.6; PF12796.4; PF13191.3; PF13245.3; PF13604.3; PF13606.3; PF13637.3; PF13857.3; PF16213.2;	-
Bpl_scaf_57484-18.0	RNA-binding 12	GO:0000166,GO:0003676	IPR000504 (SMART); IPR000504 (PFAM); IPR012677 (G3DSA:3.30.70.GENE3D); PF14259 (PFAM); PTHR13976:SF22 (PANTHER); PTHR13976 (PANTHER); IPR000504 (PROSITE_PROFILES); IPR000504 (PROSITE_PROFILES); IPR000504 (PROSITE_PROFILES); IPR000504 (PROSITE_PROFILES); IPR012677 (SUPERFAMILY); IPR012677 (SUPERFAMILY); IPR012677 (SUPERFAMILY)	PF00076.19; PF07576.9; PF11608.5;	-
Bpl_scaf_57761-3.3	turtle homolog A-like, partial	-	IPR003599 (SMART); IPR013783 (G3DSA:2.60.40.GENE3D); IPR013106 (PFAM); IPR007110 (PROSITE_PROFILES); IPR007110 (SUPERFAMILY)	PF00047.22; PF07679.13; PF07686.14; PF08022.9; PF13895.3; PF13927.3;	-
Bpl_scaf_57954-2.7	ras-related Rap-1b-like	GO:0000166,GO:0007165	PR00449 (PRINTS); IPR003578 (SMART); IPR003579 (SMART); IPR020849 (SMART); IPR005225 (TIGRFAM); IPR001806 (PFAM); IPR027417 (G3DSA:3.40.50.GENE3D); PTHR24070:SF211 (PANTHER); IPR020849 (PANTHER); IPR020849 (PROSITE_PROFILES); IPR027417 (SUPERFAMILY)	PF00009.24; PF00025.18; PF00071.19; PF00350.20; PF01926.20; PF03193.13; PF03308.13; PF08477.10;	-
Bpl_scaf_58007-4.2	orexin receptor type 2-like	GO:0004930,GO:0007165	IPR000276 (PRINTS); IPR000276 (PFAM); G3DSA:1.20.1070.10 (GENE3D); PTHR24241:SF62 (PANTHER); PTHR24241 (PANTHER); IPR017452 (PROSITE_PROFILES); SSF81321 (SUPERFAMILY); TMhelix (TMHMM); TMhelix (TMHMM); TMhelix (TMHMM); TMhelix (TMHMM)	PF00001.18; PF10324.6;	K04239
Bpl_scaf_58164-1.9	latrophilin Cirl-like isoform X2	-	IPR000922 (PFAM); IPR000922 (PROSITE_PROFILES); SignalP-noTM (SIGNALP_EUK); TMhelix (TMHMM)	PF00957.18; PF02140.15; PF03347.10;	-
Bpl_scaf_58215-1.11	FTS and Hook-interacting -like isoform X2	-	IPR019384 (PFAM); PTHR21705 (PANTHER); PTHR21705 (PANTHER); PTHR21705:SF5 (PANTHER); PTHR21705:SF5 (PANTHER)	PF10257.6;	-
Bpl_scaf_58266-14.8	---NA---	-			-
Bpl_scaf_58266-14.9	peroxiredoxin-5, mitochondrial-like	GO:0016491,GO:0055114	IPR012336 (G3DSA:3.40.30.GENE3D); IPR013740 (PFAM); PTHR10430 (PANTHER); PTHR10430:SF16 (PANTHER); IPR012336 (PROSITE_PROFILES); IPR012336 (SUPERFAMILY)	PF00578.18; PF05532.9; PF08534.7;	K11187
Bpl_scaf_58266-16.10	autophagy-related 2 homolog B-like	GO:0006914,GO:0006996,GO:0009267,GO:0044712	IPR026854 (PFAM); IPR026849 (PANTHER)	PF12624.4; PF16908.2;	K17906
Bpl_scaf_58780-1.7	neurexin-3b-like isoform X7	-	IPR001791 (SMART); IPR003585 (SMART); IPR000742 (SMART); G3DSA:2.10.25.10 (GENE3D); IPR001791 (PFAM); IPR027789 (PFAM); IPR013320 (G3DSA:2.60.120.GENE3D); PTHR10127 (PANTHER); IPR029824 (PTHR10127:PANTHER); PTHR10127 (PANTHER); IPR001791 (PROSITE_PROFILES); IPR000742 (PROSITE_PROFILES); IPR000742 (PROSITE_PROFILES); IPR001791 (PROSITE_PROFILES); IPR001791 (PROSITE_PROFILES); IPR001791 (PROSITE_PR…	PF00008.24; PF00054.20; PF01034.17; PF02210.21; PF06247.8; PF08693.7; PF12768.4; PF13385.3;	K07377
Bpl_scaf_58904-1.12	condensin-2 complex subunit G2 isoform X1	-	IPR011989 (G3DSA:1.25.10.GENE3D); PTHR16199:SF4 (PANTHER); PTHR16199 (PANTHER); IPR016024 (SUPERFAMILY); TMhelix (TMHMM)	PF02020.15; PF04049.10; PF14511.3;	K11492
Bpl_scaf_58953-0.4	atrial natriuretic peptide receptor 1-like	GO:0000166,GO:0009190,GO:0016020,GO:0016849	IPR002290 (SMART); IPR001245 (PFAM); IPR011645 (PFAM); G3DSA:3.30.200.20 (GENE3D); G3DSA:1.10.510.10 (GENE3D); PTHR11920 (PANTHER); PTHR11920:SF316 (PANTHER); IPR000719 (PROSITE_PROFILES); SignalP-noTM (SIGNALP_EUK); IPR011009 (SUPERFAMILY)	PF00069.22; PF07091.8; PF07701.11; PF07714.14;	-
Bpl_scaf_59079-14.15	vam6 Vps39	GO:0005622,GO:0006886,GO:0016192	IPR001577 (PRINTS); IPR001680 (SMART); IPR019453 (PFAM); IPR001180 (PFAM); IPR019452 (PFAM); IPR000547 (PFAM); G3DSA:3.90.132.10 (GENE3D); IPR001577 (PFAM); G3DSA:3.10.170.20 (GENE3D); IPR015943 (G3DSA:2.130.10.GENE3D); PTHR12894 (PANTHER); PTHR12894:SF10 (PANTHER); IPR001180 (PROSITE_PROFILES); IPR001680 (PROSITE_PROFILES); IPR017986 (PROSITE_PROFILES); IPR000547 (PROSITE_PROFILES); IPR001680 (P…	PF00400.29; PF00637.17; PF00780.19; PF01457.13; PF10366.6; PF10367.6; PF10500.6;	-
Bpl_scaf_59343-0.10	oxidative stress-induced growth inhibitor 2-like	-	IPR023753 (G3DSA:3.50.50.GENE3D); IPR029731 (PANTHER); IPR023753 (SUPERFAMILY)	PF07992.11; PF13434.3; PF13738.3;	-
Bpl_scaf_59372-6.35	low-density lipo receptor-related 6	GO:0002009,GO:0005041,GO:0005109,GO:0005769,GO:0005794,GO:0005901,GO:0006897,GO:0007420,GO:0009887,GO:0009952,GO:0009986,GO:0014029,GO:0014033,GO:0017147,GO:0019210,GO:0019534,GO:0031410,GO:0034392,GO:0042803,GO:0044332,GO:0045787,GO:0045944,GO:0048598,GO:0051091,GO:0060070,GO:0071397,GO:0071901,GO:0071936,GO:0090263,GO:1901998,GO:2000055	IPR000033 (SMART); G3DSA:2.10.25.10 (GENE3D); IPR011042 (G3DSA:2.120.10.GENE3D); IPR000033 (PFAM); IPR011042 (G3DSA:2.120.10.GENE3D); PF14670 (PFAM); PTHR10529 (PANTHER); PTHR10529 (PANTHER); PTHR10529:SF200 (PANTHER); IPR000033 (PROSITE_PROFILES); IPR000033 (PROSITE_PROFILES); IPR000033 (PROSITE_PROFILES); IPR000033 (PROSITE_PROFILES); IPR000033 (PROSITE_PROFILES); IPR000033 (PROSITE_PROFILES); …	PF00008.24; PF00058.14; PF01731.17; PF08450.9; PF12662.4; PF12915.4; PF14670.3; PF16472.2;	-
Bpl_scaf_59553-2.23	---NA---	-	TMhelix (TMHMM)	PF10031.6;	-
Bpl_scaf_59553-2.28	regulator of G- signaling -like	-	IPR016137 (PFAM); IPR016137 (SUPERFAMILY)	PF00615.16; PF02590.14; PF14632.3;	-
Bpl_scaf_59648-1.6	annexin B9-like isoform X2	GO:0005509,GO:0005544,GO:0012505,GO:0016020,GO:0031982,GO:0043231,GO:0044444,GO:0044446,GO:0044763,GO:0050819,GO:0065008	IPR013286 (PRINTS); IPR001464 (PRINTS); IPR018502 (SMART); IPR018502 (PFAM); IPR018502 (G3DSA:1.10.220.GENE3D); IPR018502 (G3DSA:1.10.220.GENE3D); PTHR10502 (PANTHER); SSF47874 (SUPERFAMILY)	PF00191.17; PF04546.10; PF10073.6; PF15963.2;	K17095
Bpl_scaf_59648-10.1	tubulin alpha-3 chain	GO:0003924,GO:0005200,GO:0005525,GO:0005634,GO:0005737,GO:0005874,GO:0007017,GO:0008152,GO:0051258	IPR000217 (PRINTS); IPR002452 (PRINTS); IPR018316 (SMART); IPR003008 (SMART); IPR018316 (PFAM); IPR003008 (G3DSA:3.40.50.GENE3D); IPR018316 (G3DSA:3.30.1330.GENE3D); IPR023123 (G3DSA:1.10.287.GENE3D); IPR003008 (PFAM); PTHR11588:SF94 (PANTHER); IPR000217 (PANTHER); IPR008280 (SUPERFAMILY); IPR003008 (SUPERFAMILY)	PF00091.22; PF03953.14; PF14881.3;	K07374
Bpl_scaf_59661-1.7	Serine threonine- kinase SIK2	GO:0000287,GO:0004674,GO:0005524,GO:0005634,GO:0005737,GO:0006468,GO:0008286,GO:0035556,GO:0046626	IPR002290 (SMART); IPR000719 (PFAM); G3DSA:1.10.510.10 (GENE3D); G3DSA:3.30.200.20 (GENE3D); G3DSA:1.10.8.10 (GENE3D); PTHR24343 (PANTHER); PTHR24343:SF154 (PANTHER); IPR000719 (PROSITE_PROFILES); IPR015940 (PROSITE_PROFILES); IPR011009 (SUPERFAMILY)	PF00069.22; PF06293.11; PF07714.14; PF14531.3;	K16311
Bpl_scaf_5969-1.5	receptor-type tyrosine- phosphatase delta-like	GO:0016787	IPR003961 (SMART); IPR006212 (SMART); IPR013783 (G3DSA:2.60.40.GENE3D); IPR003961 (PFAM); IPR013783 (G3DSA:2.60.40.GENE3D); IPR013783 (G3DSA:2.60.40.GENE3D); IPR013783 (G3DSA:2.60.40.GENE3D); PTHR10489 (PANTHER); IPR003961 (PROSITE_PROFILES); IPR003961 (PROSITE_PROFILES); IPR003961 (PROSITE_PROFILES); IPR003961 (PROSITE_PROFILES); IPR003961 (PROSITE_PROFILES); IPR003961 (PROSITE_PROFILES); Signal…	PF00041.18; PF14292.3; PF16656.2; PF16874.2; PF16893.2;	-
Bpl_scaf_59704-2.13	CAD -like isoform X1	GO:0004070,GO:0004088,GO:0005524,GO:0006207,GO:0006541,GO:0016597,GO:0016812,GO:0046872	IPR002082 (PRINTS); IPR005483 (PRINTS); PR00099 (PRINTS); IPR006130 (PRINTS); IPR011607 (SMART); IPR002474 (SMART); IPR005480 (SMART); IPR011059 (G3DSA:2.30.40.GENE3D); IPR011607 (PFAM); IPR013816 (G3DSA:3.30.470.GENE3D); IPR005480 (PFAM); IPR006130 (G3DSA:3.40.50.GENE3D); IPR002474 (PFAM); IPR016185 (G3DSA:3.40.50.GENE3D); IPR006132 (PFAM); IPR016185 (G3DSA:3.40.50.GENE3D); IPR002474 (G3DSA:3.50…	PF00117.25; PF00185.21; PF00988.19; PF01071.16; PF01979.17; PF02016.12; PF02142.19; PF02222.19; PF02655.11; PF02729.18; PF02786.14; PF02787.16; PF07478.10; PF07722.10; PF08443.8; PF13549.3; PF15632.3;	K11540
Bpl_scaf_60067-11.23	Cytadherence high molecular weight 2	-	G3DSA:2.10.50.10 (GENE3D); PTHR22727:SF23 (PANTHER); PTHR22727 (PANTHER); PTHR22727:SF23 (PANTHER); PTHR22727 (PANTHER); PTHR22727:SF23 (PANTHER); PTHR22727 (PANTHER); PTHR22727:SF23 (PANTHER); PTHR22727:SF23 (PANTHER); PTHR22727 (PANTHER); PTHR22727:SF23 (PANTHER); PTHR22727 (PANTHER); PTHR22727 (PANTHER); IPR002557 (PROSITE_PROFILES); IPR002557 (PROSITE_PROFILES); IPR002557 (PROSITE_PROFILES); …	PF07699.10; PF16155.2;	-
Bpl_scaf_60067-14.7	T-complex 1 subunit epsilon-like	GO:0005524,GO:0005737,GO:0006457,GO:0051082	IPR017998 (PRINTS); IPR027413 (G3DSA:1.10.560.GENE3D); IPR012718 (TIGRFAM); IPR002423 (PFAM); IPR027410 (G3DSA:3.30.260.GENE3D); IPR027409 (G3DSA:3.50.7.GENE3D); PTHR11353 (PANTHER); SSF48592 (SUPERFAMILY); IPR027409 (SUPERFAMILY); SSF54849 (SUPERFAMILY)	PF00118.21;	K09497
Bpl_scaf_60605-0.23	Adenylate kinase isoenzyme 1	GO:0004017,GO:0004127,GO:0005524,GO:0005737,GO:0006207,GO:0006221,GO:0009041,GO:0046034,GO:0046939	IPR000850 (PRINTS); PF00406 (PFAM); IPR027417 (G3DSA:3.40.50.GENE3D); IPR000850 (PANTHER); IPR000850 (HAMAP); IPR027417 (SUPERFAMILY)	PF00004.26; PF00406.19; PF02223.14; PF06198.8; PF06559.8; PF13207.3; PF13238.3; PF13245.3; PF13401.3; PF13671.3;	K00939
Bpl_scaf_60726-9.19	---NA---	-	IPR002889 (PFAM); IPR002889 (PROSITE_PROFILES); SignalP-noTM (SIGNALP_EUK); TMhelix (TMHMM)	PF01822.16; PF04478.9; PF06697.9; PF08693.7; PF09972.6; PF12698.4; PF14343.3;	-
Bpl_scaf_60726-9.32	basic leucine zipper and W2 domain-containing 1-like isoform X1	-	IPR003307 (SMART); IPR003307 (PFAM); IPR016021 (G3DSA:1.25.40.GENE3D); PTHR14208 (PANTHER); IPR003307 (PROSITE_PROFILES); IPR016024 (SUPERFAMILY)	PF02020.15; PF13102.3; PF13720.3; PF14536.3;	-
Bpl_scaf_60773-3.12	ankyrin repeat domain-containing 17-like isoform X1	GO:0003676	IPR002110 (PRINTS); IPR002110 (SMART); IPR004087 (SMART); IPR020683 (G3DSA:1.25.40.GENE3D); PF13637 (PFAM); IPR004088 (PFAM); IPR020683 (PFAM); IPR004088 (G3DSA:3.30.1370.GENE3D); IPR020683 (G3DSA:1.25.40.GENE3D); PTHR23206 (PANTHER); IPR002110 (PROSITE_PROFILES); IPR002110 (PROSITE_PROFILES); IPR002110 (PROSITE_PROFILES); IPR002110 (PROSITE_PROFILES); IPR002110 (PROSITE_PROFILES); IPR002110 (PRO…	PF00013.26; PF00023.27; PF07145.12; PF12796.4; PF13083.3; PF13606.3; PF13637.3; PF13857.3;	K16726
Bpl_scaf_60785-3.15	serine threonine- phosphatase 2A 56 kDa regulatory subunit gamma isoform-like isoform X1	GO:0000159,GO:0007165,GO:0008601,GO:0034047	IPR002554 (PFAM); IPR011989 (G3DSA:1.25.10.GENE3D); IPR002554 (PIRSF); IPR002554 (PANTHER); PTHR10257:SF19 (PANTHER); IPR016024 (SUPERFAMILY)	PF01603.17; PF08397.8;	K11584
Bpl_scaf_6090-5.20	conserved oligomeric Golgi complex subunit 1-like	-	PF08700 (PFAM); PTHR31658 (PANTHER); PTHR31658:SF0 (PANTHER)	PF01649.15; PF04100.9; PF08700.8; PF10392.6; PF11453.5; PF12732.4;	-
Bpl_scaf_61150-0.2	myc box-dependent-interacting 1-like	-	IPR001452 (PRINTS); IPR001452 (SMART); G3DSA:2.30.30.40 (GENE3D); IPR001452 (PFAM); PTHR10663:SF192 (PANTHER); PTHR10663 (PANTHER); IPR001452 (PROSITE_PROFILES); IPR001452 (SUPERFAMILY)	PF00018.25; PF07653.14; PF14604.3;	K12562
Bpl_scaf_61237-0.19	lysophosphatidic acid phosphatase type 6	-	IPR000560 (PFAM); IPR029033 (G3DSA:3.40.50.GENE3D); PTHR11567:SF123 (PANTHER); PTHR11567 (PANTHER); PTHR11567 (PANTHER); PTHR11567:SF123 (PANTHER); SignalP-TM (SIGNALP_GRAM_POSITIVE); IPR029033 (SUPERFAMILY)	PF00328.19;	K14395
Bpl_scaf_61340-13.5	ras-interacting RIP3-like isoform X1	-			-
Bpl_scaf_61378-1.14	Mo25-like	GO:0004930,GO:0007186,GO:0016021	IPR013878 (PFAM); IPR011989 (G3DSA:1.25.10.GENE3D); IPR013878 (PANTHER); IPR016024 (SUPERFAMILY)	PF08569.8; PF13646.3;	K08272
Bpl_scaf_61378-1.22	ras-related Rab6	-	PR00449 (PRINTS); IPR003579 (SMART); IPR020849 (SMART); IPR003578 (SMART); IPR027417 (G3DSA:3.40.50.GENE3D); IPR005225 (TIGRFAM); IPR001806 (PFAM); PTHR24073 (PANTHER); PTHR24073:SF464 (PANTHER); PS51419 (PROSITE_PROFILES); IPR027417 (SUPERFAMILY)	PF00025.18; PF00071.19; PF01926.20; PF04670.9; PF07886.8; PF08477.10; PF09439.7;	K07893
Bpl_scaf_61378-2.7	tyrosine- kinase SRK2-like isoform X2	GO:0004715,GO:0005524,GO:0008270,GO:0018108	IPR000980 (PRINTS); IPR001245 (PRINTS); IPR001841 (SMART); IPR000980 (SMART); IPR000980 (G3DSA:3.30.505.GENE3D); IPR013083 (G3DSA:3.30.40.GENE3D); IPR001245 (PFAM); G3DSA:1.10.510.10 (GENE3D); G3DSA:3.30.200.20 (GENE3D); IPR000980 (PFAM); IPR018957 (PFAM); PTHR24418 (PANTHER); IPR000719 (PROSITE_PROFILES); IPR001841 (PROSITE_PROFILES); IPR000980 (PROSITE_PROFILES); SSF57850 (SUPERFAMILY); IPR0009…	PF00017.21; PF00069.22; PF00097.22; PF03881.11; PF07714.14; PF12678.4; PF12861.4; PF13445.3; PF13639.3; PF13920.3; PF13923.3; PF14447.3; PF14634.3; PF15227.3; PF17123.2;	-
Bpl_scaf_61662-2.9	geraniol dehydrogenase 1-like isoform X2	GO:0008270,GO:0016491,GO:0055114	IPR020843 (SMART); IPR016040 (G3DSA:3.40.50.GENE3D); IPR013149 (PFAM); IPR011032 (G3DSA:3.90.180.GENE3D); PTHR11695:SF553 (PANTHER); IPR002085 (PANTHER); IPR011032 (SUPERFAMILY); IPR016040 (SUPERFAMILY)	PF00107.23; PF01113.17; PF08240.9; PF08279.9; PF13602.3;	-
Bpl_scaf_6172-3.6	60 kDa SS-A Ro ribonucleo	-	IPR008858 (PFAM); PTHR14202:SF0 (PANTHER); PTHR14202 (PANTHER); IPR008858 (PROSITE_PROFILES); SSF140864 (SUPERFAMILY); IPR002035 (SUPERFAMILY)	PF05731.8;	K11089
Bpl_scaf_6185-2.10	polycystin-1-like isoform X1	-	IPR001304 (SMART); IPR022409 (SMART); IPR016186 (G3DSA:3.10.100.GENE3D); IPR000601 (G3DSA:2.60.40.GENE3D); IPR016186 (G3DSA:3.10.100.GENE3D); IPR000601 (PFAM); IPR001304 (PFAM); IPR001304 (PROSITE_PROFILES); IPR000601 (PROSITE_PROFILES); IPR000601 (SUPERFAMILY); IPR016187 (SUPERFAMILY); IPR016187 (SUPERFAMILY)	PF00059.18; PF00801.17; PF01822.16;	-
Bpl_scaf_61895-7.25	ATR-interacting -like isoform X2	-		PF01025.16; PF02050.13; PF03961.10; PF04111.9; PF04859.9; PF05529.9; PF07795.8; PF07889.9; PF10359.6; PF10779.6; PF11068.5; PF11180.5; PF13747.3; PF14282.3; PF14362.3; PF15188.3; PF16515.2;	K10905
Bpl_scaf_61943-1.5	Zinc finger matrin-type 3	-	IPR003604 (SMART); IPR015880 (SMART); PF12874 (PFAM); SSF57667 (SUPERFAMILY); SSF57667 (SUPERFAMILY); SSF57667 (SUPERFAMILY)	PF04988.9; PF07535.9; PF12171.5; PF12756.4; PF12874.4;	-
Bpl_scaf_61984-1.6	Niemann-Pick C1 -like	-	IPR032190 (PFAM); PTHR10796:SF116 (PANTHER); PTHR10796 (PANTHER); TMhelix (TMHMM); TMhelix (TMHMM)	PF16101.2; PF16414.2;	-
Bpl_scaf_61993-0.4	sushi, von Willebrand factor type A, EGF and pentraxin domain-containing 1 isoform X1	-	G3DSA:2.10.50.10 (GENE3D); G3DSA:2.10.70.10 (GENE3D); IPR011641 (PFAM)	PF00020.15; PF00084.17; PF07354.9; PF07562.11; PF07699.10;	-
Bpl_scaf_62418-1.12	actin-binding IPP-like	-	PTHR38566:SF1 (PANTHER); PTHR38566 (PANTHER)	PF07037.8; PF13518.3;	-
Bpl_scaf_62439-0.17	ralBP1-associated Eps domain-containing 1-like isoform X2	-	IPR002048 (SMART); IPR000261 (SMART); IPR000261 (PFAM); IPR011992 (G3DSA:1.10.238.GENE3D); PTHR11216:SF64 (PANTHER); PTHR11216 (PANTHER); PTHR11216 (PANTHER); IPR000261 (PROSITE_PROFILES); IPR002048 (PROSITE_PROFILES); IPR011992 (SUPERFAMILY)	PF00036.29; PF12763.4; PF13202.3; PF13405.3; PF13499.3; PF13833.3;	-
Bpl_scaf_62453-7.12	---NA---	-			-
Bpl_scaf_62577-2.9	multiple epidermal growth factor-like domains 10 isoform X1	-	PR00011 (PRINTS); IPR002049 (SMART); IPR000742 (SMART); G3DSA:2.170.300.10 (GENE3D); IPR013032 (PFAM); IPR002049 (PFAM); PTHR24035:SF105 (PANTHER); PTHR24035 (PANTHER); IPR009030 (SUPERFAMILY)	PF00053.21; PF01414.16; PF07974.10; PF12661.4;	-
Bpl_scaf_62577-3.10	transmembrane 7 superfamily member 3-like	-	IPR025256 (PFAM); PTHR15937 (PANTHER); TMhelix (TMHMM); TMhelix (TMHMM); TMhelix (TMHMM); TMhelix (TMHMM); TMhelix (TMHMM); TMhelix (TMHMM); TMhelix (TMHMM)	PF13886.3;	-
Bpl_scaf_62599-0.2	copine-8-like isoform X2	-	IPR002035 (G3DSA:3.40.50.GENE3D); IPR010734 (PFAM); PTHR10857 (PANTHER); IPR002035 (SUPERFAMILY)	PF07002.13; PF10138.6;	-
Bpl_scaf_62840-3.7	PREDICTED: uncharacterized protein LOC106180336 isoform X2	-			-
Bpl_scaf_62919-1.8	zinc finger and BTB domain-containing 17-like isoform X1	-	IPR015880 (SMART); IPR013087 (G3DSA:3.30.160.GENE3D); PF13909 (PFAM); IPR013087 (G3DSA:3.30.160.GENE3D); PF13894 (PFAM); IPR013087 (G3DSA:3.30.160.GENE3D); PF12874 (PFAM); PTHR24375 (PANTHER); PTHR24375:SF96 (PANTHER); PTHR24375:SF96 (PANTHER); PTHR24375 (PANTHER); IPR007087 (PROSITE_PROFILES); IPR007087 (PROSITE_PROFILES); IPR007087 (PROSITE_PROFILES); IPR007087 (PROSITE_PROFILES); IPR007087 (PR…	PF00096.23; PF00130.19; PF01722.15; PF05290.8; PF09237.8; PF12171.5; PF12756.4; PF12874.4; PF13465.3; PF13894.3; PF13909.3; PF13912.3; PF16278.2; PF16622.2;	-
Bpl_scaf_63348-2.10	zinc finger Noc-like	-	IPR013087 (G3DSA:3.30.160.GENE3D); PTHR12522:SF4 (PANTHER); PTHR12522 (PANTHER); IPR007087 (PROSITE_PROFILES)	PF00096.23; PF06773.8; PF12171.5; PF13894.3;	-
Bpl_scaf_63617-0.17	NHP2 1	-	IPR002415 (PRINTS); IPR004038 (PFAM); IPR029064 (G3DSA:3.30.1330.GENE3D); IPR029064 (G3DSA:3.30.1330.GENE3D); PTHR23105 (PANTHER); PTHR23105:SF62 (PANTHER); IPR029064 (SUPERFAMILY)	PF01248.23;	K12845
Bpl_scaf_63665-1.12	Cytadherence high molecular weight 2	-	IPR006150 (SMART); IPR001368 (SMART); G3DSA:2.10.50.10 (GENE3D); PTHR22727:SF4 (PANTHER); PTHR22727 (PANTHER); PTHR22727 (PANTHER); PTHR22727 (PANTHER); PTHR22727 (PANTHER); PTHR22727:SF4 (PANTHER); PTHR22727 (PANTHER); PTHR22727:SF4 (PANTHER); PTHR22727:SF4 (PANTHER); PTHR22727 (PANTHER); PTHR22727:SF4 (PANTHER); PTHR22727:SF4 (PANTHER); PTHR22727 (PANTHER); PTHR22727:SF4 (PANTHER); PTHR22727:SF…	PF07699.10;	-
Bpl_scaf_63703-4.29	delta(14)-sterol reductase-like	GO:0044710	IPR010721 (PFAM); PTHR32251 (PANTHER); PTHR32251:SF19 (PANTHER); IPR001104 (PROSITE_PROFILES)	PF02544.13; PF04140.11; PF04191.10; PF06966.9;	-
Bpl_scaf_6373-13.37	laccase-4-like isoform X2	GO:0046872	IPR008972 (G3DSA:2.60.40.GENE3D); IPR001117 (PFAM); IPR008972 (G3DSA:2.60.40.GENE3D); IPR011707 (PFAM); IPR011706 (PFAM); PTHR11709 (PANTHER); PTHR11709:SF75 (PANTHER); PTHR11709:SF75 (PANTHER); PTHR11709 (PANTHER); IPR008972 (SUPERFAMILY); IPR008972 (SUPERFAMILY); IPR008972 (SUPERFAMILY); TMhelix (TMHMM)	PF00394.19; PF07731.11; PF07732.12;	-
Bpl_scaf_6373-4.20	transforming growth factor-beta-induced ig-h3-like	GO:0044421	IPR000782 (SMART); IPR000782 (PFAM); IPR000782 (G3DSA:2.30.180.GENE3D); IPR000782 (G3DSA:2.30.180.GENE3D); PTHR10900 (PANTHER); IPR000782 (PROSITE_PROFILES); IPR000782 (PROSITE_PROFILES); SignalP-noTM (SIGNALP_GRAM_NEGATIVE); SignalP-noTM (SIGNALP_EUK); SignalP-TM (SIGNALP_GRAM_POSITIVE); IPR000782 (SUPERFAMILY); IPR000782 (SUPERFAMILY)	PF02469.19;	-
Bpl_scaf_6384-0.7	leucine-rich repeat-containing 74A-like isoform X2	-	IPR003590 (SMART); IPR002048 (SMART); IPR002048 (PFAM); IPR032675 (G3DSA:3.80.10.GENE3D); IPR011992 (G3DSA:1.10.238.GENE3D); PTHR24114 (PANTHER); IPR002048 (PROSITE_PROFILES); IPR002048 (PROSITE_PROFILES); IPR011992 (SUPERFAMILY); SSF52047 (SUPERFAMILY)	PF00036.29; PF00560.30; PF00625.18; PF08461.7; PF12799.4; PF13202.3; PF13405.3; PF13499.3; PF13516.3; PF13833.3; PF13855.3; PF14788.3;	-
Bpl_scaf_64117-1.12	RNA-directed DNA polymerase from mobile element jockey-like	-	IPR005135 (PFAM); IPR005135 (G3DSA:3.60.10.GENE3D); PTHR33395 (PANTHER); PTHR33395:SF1 (PANTHER); IPR003903 (PROSITE_PROFILES); IPR005135 (SUPERFAMILY)	PF00226.28; PF14529.3;	-
Bpl_scaf_64203-2.9	filamin-A-like isoform X7	GO:0051015	IPR001298 (SMART); IPR013783 (G3DSA:2.60.40.GENE3D); IPR013783 (G3DSA:2.60.40.GENE3D); IPR013783 (G3DSA:2.60.40.GENE3D); IPR013783 (G3DSA:2.60.40.GENE3D); IPR013783 (G3DSA:2.60.40.GENE3D); IPR017868 (PFAM); PTHR11915 (PANTHER); IPR028559 (PTHR11915:PANTHER); IPR017868 (PROSITE_PROFILES); IPR017868 (PROSITE_PROFILES); IPR017868 (PROSITE_PROFILES); IPR017868 (PROSITE_PROFILES); IPR017868 (PROSITE_P…	PF00630.16; PF07495.10; PF07523.9; PF16586.2;	K04437
Bpl_scaf_64727-0.10	C-terminal-binding 1-like isoform X1	GO:0016616,GO:0051287,GO:0055114	IPR006139 (PFAM); IPR016040 (G3DSA:3.40.50.GENE3D); IPR016040 (G3DSA:3.40.50.GENE3D); IPR006140 (PFAM); PTHR10996:SF146 (PANTHER); PTHR10996 (PANTHER); IPR016040 (SUPERFAMILY); SSF52283 (SUPERFAMILY)	PF00389.27; PF02826.16; PF03446.12; PF15851.2;	K04496
Bpl_scaf_64819-1.20	von Willebrand factor D and EGF domain-containing -like	-	IPR001846 (SMART); IPR001846 (PFAM); G3DSA:2.10.25.10 (GENE3D); IPR001846 (PROSITE_PROFILES)	PF00094.22; PF06534.10; PF07974.10;	-
Bpl_scaf_64998-3.14	WD repeat-containing 90	-	IPR001680 (SMART); IPR015943 (G3DSA:2.130.10.GENE3D); IPR015943 (G3DSA:2.130.10.GENE3D); IPR015943 (G3DSA:2.130.10.GENE3D); IPR001680 (PFAM); PTHR13720 (PANTHER); IPR030466 (PTHR13720:PANTHER); PTHR13720 (PANTHER); IPR030466 (PTHR13720:PANTHER); IPR017986 (PROSITE_PROFILES); IPR001680 (PROSITE_PROFILES); SSF69322 (SUPERFAMILY); IPR011047 (SUPERFAMILY)	PF00400.29; PF07676.9; PF08801.8; PF11715.5; PF12894.4; PF13360.3; PF13570.3; PF14783.3; PF15802.2;	-
Bpl_scaf_65428-2.3	hypothetical protein OCBIM_22019504mg	-	SignalP-noTM (SIGNALP_EUK); TMhelix (TMHMM)		-
Bpl_scaf_6729-2.21	Fanconi anemia group E isoform X1	-	IPR021025 (PFAM); PTHR32094 (PANTHER)	PF11510.5;	K10892
Bpl_scaf_6758-1.4	homologous-pairing 2 homolog	-	IPR010776 (PFAM); IPR010776 (PANTHER)	PF01927.13; PF02318.13; PF03938.11; PF03962.12; PF04156.11; PF04791.13; PF04977.12; PF04981.10; PF05837.9; PF06156.10; PF07106.10; PF07851.10; PF08286.8; PF08317.8; PF08614.8; PF10552.6; PF10805.5; PF12795.4; PF13476.3; PF14276.3; PF14662.3; PF15619.3;	K06695
Bpl_scaf_6758-2.14	deleted in lung and esophageal cancer 1-like isoform X2	-	PTHR23053 (PANTHER); PTHR23053:SF12 (PANTHER)	PF00635.23; PF07767.8; PF14874.3; PF15780.2;	-
Bpl_scaf_6900-0.30	probable complex I intermediate-associated 30, mitochondrial	-	IPR013857 (PFAM); PTHR13194 (PANTHER); PTHR13194:SF18 (PANTHER); IPR008979 (SUPERFAMILY)	PF08547.9;	K18159
Bpl_scaf_702-0.7	ras-related Rap-1b isoform X4	GO:0003924,GO:0005525,GO:0005811,GO:0005829,GO:0005886,GO:0005911,GO:0008152,GO:0008283,GO:0019003,GO:0030033,GO:0030168,GO:0032403,GO:0032486,GO:0045121,GO:0045955,GO:0061028,GO:0070062,GO:0070374,GO:0071320,GO:1901888,GO:2000114,GO:2000301	PR00449 (PRINTS); IPR020849 (SMART); IPR003579 (SMART); IPR027417 (G3DSA:3.40.50.GENE3D); IPR001806 (PFAM); IPR020849 (PANTHER); IPR020849 (PROSITE_PROFILES); IPR027417 (SUPERFAMILY)	PF00071.19; PF00503.17;	-
Bpl_scaf_713-0.7	importin-5-like isoform X1	GO:0005622,GO:0006886,GO:0008536	IPR011989 (G3DSA:1.25.10.GENE3D); PF13513 (PFAM); PTHR10527 (PANTHER); PTHR10527:SF22 (PANTHER); IPR016024 (SUPERFAMILY); IPR016024 (SUPERFAMILY)	PF02985.19; PF04818.10; PF07539.9; PF08167.9; PF08785.8; PF09759.6; PF10521.6; PF11865.5; PF12348.5; PF12460.5; PF12717.4; PF12755.4; PF12783.4; PF13251.3; PF13513.3; PF13646.3;	-
Bpl_scaf_725-0.10	mesenchyme-specific cell surface glyco -like	-	IPR015943 (G3DSA:2.130.10.GENE3D); PTHR21588 (PANTHER); PTHR21588:SF5 (PANTHER); SignalP-TM (SIGNALP_EUK); SSF63829 (SUPERFAMILY)		-
Bpl_scaf_7293-0.14	hemicentin-1-like, partial	-	IPR001846 (SMART); IPR000884 (SMART); G3DSA:2.20.100.10 (GENE3D); IPR002919 (PFAM); IPR002557 (PFAM); G3DSA:2.10.25.10 (GENE3D); IPR001846 (PFAM); PTHR10489 (PANTHER); PTHR10489:SF628 (PANTHER); IPR000884 (PROSITE_PROFILES); IPR001846 (PROSITE_PROFILES); IPR002557 (PROSITE_PROFILES); IPR000884 (PROSITE_PROFILES); IPR000884 (PROSITE_PROFILES); IPR002919 (SUPERFAMILY); IPR002557 (SUPERFAMILY); IPR0…	PF00094.22; PF01607.21; PF01826.14; PF15140.3;	-
Bpl_scaf_7318-5.11	fibulin-1-like isoform X1	GO:0006302,GO:0006310	IPR000742 (SMART); IPR001881 (SMART); G3DSA:2.10.25.10 (GENE3D); IPR001881 (PFAM); G3DSA:2.10.25.10 (GENE3D); IPR007232 (PFAM); G3DSA:2.10.25.10 (GENE3D); G3DSA:2.10.25.10 (GENE3D); IPR004585 (TIGRFAM); IPR026823 (PFAM); G3DSA:2.10.25.10 (GENE3D); PTHR24034 (PANTHER); IPR000742 (PROSITE_PROFILES); IPR000742 (PROSITE_PROFILES); IPR000742 (PROSITE_PROFILES); IPR000742 (PROSITE_PROFILES); IPR000742 …	PF00008.24; PF04098.12; PF07645.12; PF10097.6; PF12661.4; PF12662.4; PF12947.4; PF14670.3;	-
Bpl_scaf_7418-0.35	---NA---	-		PF01492.14;	-
Bpl_scaf_7423-13.23	PREDICTED: uncharacterized protein LOC105319080	-	SM00365 (SMART); IPR001611 (PFAM); IPR032675 (G3DSA:3.80.10.GENE3D); PTHR24365 (PANTHER); IPR001611 (PROSITE_PROFILES); IPR001611 (PROSITE_PROFILES); IPR001611 (PROSITE_PROFILES); IPR001611 (PROSITE_PROFILES); IPR032675 (SUPERFAMILY)	PF00560.30; PF12799.4; PF13306.3; PF13855.3; PF14580.3;	-
Bpl_scaf_7488-2.7	PREDICTED: uncharacterized protein C16orf52 homolog	-	PTHR31186 (PANTHER); TMhelix (TMHMM); TMhelix (TMHMM); TMhelix (TMHMM); TMhelix (TMHMM)	PF02656.12; PF09843.6; PF10242.6; PF11026.5; PF11188.5; PF13127.3;	-
Bpl_scaf_7524-7.16	Dual specificity kinase Ttk	GO:0004712,GO:0005524,GO:0006468,GO:0007093,GO:0051304	IPR002290 (SMART); G3DSA:1.10.510.10 (GENE3D); G3DSA:3.30.200.20 (GENE3D); IPR000719 (PFAM); IPR027084 (PTHR22974:PANTHER); PTHR22974 (PANTHER); IPR000719 (PROSITE_PROFILES); IPR011009 (SUPERFAMILY)	PF00069.22; PF01163.19; PF01636.20; PF07714.14; PF14531.3;	K08866
Bpl_scaf_7653-1.8	neutral ceramidase-like	-	IPR031331 (PFAM); IPR031329 (PFAM); IPR006823 (PANTHER); PTHR12670:SF1 (PANTHER); SignalP-noTM (SIGNALP_EUK)	PF04734.10; PF17021.2; PF17048.2;	K12349
Bpl_scaf_7664-0.7	katanin p60 ATPase-containing subunit A1-like isoform X1	GO:0000922,GO:0005524,GO:0005737,GO:0005813,GO:0005874,GO:0007067,GO:0008017,GO:0008152,GO:0008568,GO:0031122,GO:0051013,GO:0051301	IPR003593 (SMART); IPR003959 (PFAM); IPR027417 (G3DSA:3.40.50.GENE3D); G3DSA:1.10.8.60 (GENE3D); IPR015415 (PFAM); PTHR23074 (PANTHER); PTHR23074:SF19 (PANTHER); IPR028596 (HAMAP); IPR027417 (SUPERFAMILY)	PF00004.26; PF00625.18; PF01078.18; PF01695.14; PF02153.14; PF02367.14; PF02562.13; PF05729.9; PF06068.10; PF06745.10; PF07724.11; PF07728.11; PF09336.7; PF13173.3; PF13191.3; PF13207.3; PF13238.3; PF13245.3; PF13401.3; PF13479.3; PF13481.3; PF13521.3; PF13604.3; PF13671.3;	K07767
Bpl_scaf_817-4.11	DNA topoisomerase I, mitochondrial-like isoform X2	GO:0003677,GO:0003917,GO:0003918,GO:0005694,GO:0006265	IPR001631 (PRINTS); IPR013499 (SMART); IPR013034 (G3DSA:1.10.10.GENE3D); IPR008336 (PFAM); IPR014727 (G3DSA:1.10.132.GENE3D); IPR014711 (G3DSA:3.90.15.GENE3D); IPR025834 (PFAM); IPR013500 (PFAM); IPR013030 (G3DSA:2.170.11.GENE3D); PTHR10290 (PANTHER); IPR008336 (SUPERFAMILY); IPR011010 (SUPERFAMILY)	PF01028.17; PF02919.12; PF14370.3;	K03163
Bpl_scaf_8225-0.18	BUB3-interacting and GLEBS motif-containing ZNF207-like	GO:0003677,GO:0046872	IPR015880 (SMART); PTHR23215 (PANTHER); IPR003656 (PROSITE_PROFILES)	PF00096.23; PF02748.12; PF02892.12; PF05605.9; PF06467.11; PF13894.3;	-
Bpl_scaf_8330-0.10	zinc finger 106	-	IPR015880 (SMART); IPR001680 (SMART); IPR015943 (G3DSA:2.130.10.GENE3D); PTHR14435 (PANTHER); IPR017986 (PROSITE_PROFILES); IPR017896 (PROSITE_PROFILES); IPR017986 (SUPERFAMILY)	PF00400.29; PF13360.3; PF17005.2;	-
Bpl_scaf_8775-10.6	numb-like isoform X1	-	IPR006020 (SMART); IPR011993 (G3DSA:2.30.29.GENE3D); IPR010449 (PFAM); IPR006020 (PFAM); PTHR11232:SF45 (PANTHER); PTHR11232 (PANTHER); IPR006020 (PROSITE_PROFILES); IPR011993 (SUPERFAMILY)	PF00640.20; PF06311.9; PF08416.10; PF14719.3; PF14901.3;	K06057
Bpl_scaf_8784-1.18	sprint-like isoform X1	-	IPR000980 (SMART); IPR000980 (G3DSA:3.30.505.GENE3D); IPR000980 (PFAM); PTHR23101:SF70 (PANTHER); PTHR23101 (PANTHER); IPR000980 (PROSITE_PROFILES); SSF109993 (SUPERFAMILY); IPR000980 (SUPERFAMILY)	PF00017.21; PF02204.15;	-
Bpl_scaf_8803-0.0	beta-1,3-galactosyl-O-glycosyl-glyco beta-1,6-N-acetylglucosaminyltransferase 4-like	GO:0016740	IPR003406 (PFAM); PTHR19297 (PANTHER); PTHR19297:SF96 (PANTHER)	PF02485.18;	-
Bpl_scaf_9000-2.5	disco-interacting 2 homolog C-like isoform X8	GO:0003824,GO:0005634,GO:0008134,GO:0008152	IPR000873 (PFAM); G3DSA:3.40.50.980 (GENE3D); G3DSA:2.30.38.10 (GENE3D); G3DSA:3.40.50.980 (GENE3D); IPR010506 (PFAM); G3DSA:3.40.50.980 (GENE3D); PTHR22754:SF25 (PANTHER); PTHR22754 (PANTHER); SSF56801 (SUPERFAMILY); SSF56801 (SUPERFAMILY)	PF00501.25; PF06464.8;	-
Bpl_scaf_9316-4.19	---NA---	-	IPR000421 (SMART); IPR000421 (PFAM); IPR008979 (G3DSA:2.60.120.GENE3D); IPR008979 (G3DSA:2.60.120.GENE3D); PTHR24543:SF249 (PANTHER); PTHR24543 (PANTHER); PTHR24543:SF249 (PANTHER); PTHR24543 (PANTHER); PTHR24543 (PANTHER); PTHR24543:SF249 (PANTHER); IPR000421 (PROSITE_PROFILES); IPR000421 (PROSITE_PROFILES); IPR000421 (PROSITE_PROFILES); IPR008979 (SUPERFAMILY); IPR008979 (SUPERFAMILY); IPR00897…	PF00754.22; PF08562.7;	-
Bpl_scaf_9545-1.11	baculoviral IAP repeat-containing 6-like	GO:0004842,GO:0006915,GO:0016567,GO:0032465,GO:0043229	SM00212 (SMART); IPR016135 (G3DSA:3.10.110.GENE3D); IPR022103 (PFAM); IPR000608 (PFAM); PTHR10044 (PANTHER); PTHR10044:SF123 (PANTHER); PTHR10044:SF123 (PANTHER); PTHR10044:SF123 (PANTHER); PTHR10044 (PANTHER); PTHR10044 (PANTHER); PTHR10044:SF123 (PANTHER); IPR000608 (PROSITE_PROFILES); IPR016135 (SUPERFAMILY)	PF00179.23; PF05743.10; PF05773.19; PF12356.5;	K10586
Bpl_scaf_9971-6.51	MAM and LDL-receptor class A domain-containing 2-like	-	IPR002172 (PRINTS); IPR000998 (PRINTS); IPR002172 (SMART); IPR000998 (SMART); IPR002172 (G3DSA:4.10.400.GENE3D); IPR002172 (PFAM); IPR002172 (G3DSA:4.10.400.GENE3D); IPR000998 (PFAM); IPR002172 (G3DSA:4.10.400.GENE3D); IPR002172 (G3DSA:4.10.400.GENE3D); IPR002172 (G3DSA:4.10.400.GENE3D); PTHR23282:SF89 (PANTHER); PTHR23282 (PANTHER); PTHR23282:SF89 (PANTHER); PTHR23282 (PANTHER); PTHR23282:SF89 (…	PF00057.15; PF00629.20;	-

## Sheet: KEGG_expanded
KEGG Mapper Reconstruction Results - corresponding KEGG pathway information for the 427 unique bathymodioline genes under putative selection (corresponding to the outlier SNPs detected with pcadapt).
Metabolism
Global and overview maps
01100 Metabolic pathways (24)
K00264
Bpl_scaf_19731-5.9, Bpl_scaf_19731-5.9, Bpl_scaf_19731-5.9, Bpl_scaf_19731-5.9
K00274
Bpl_scaf_44768-4.17, Bpl_scaf_44768-4.17, Bpl_scaf_44768-4.17
K00387
Bpl_scaf_53430-4.3, Bpl_scaf_53430-4.3
K00615
Bpl_scaf_24250-0.7, Bpl_scaf_24250-0.7, Bpl_scaf_24250-0.7, Bpl_scaf_24250-0.7
K00669
Bpl_scaf_1893-0.0, Bpl_scaf_1893-0.0
K00688
Bpl_scaf_28677-1.19
K00698
Bpl_scaf_14671-0.16, Bpl_scaf_14671-0.16, Bpl_scaf_14671-0.16, Bpl_scaf_14671-0.16, Bpl_scaf_14671-0.16, Bpl_scaf_14671-0.16
K00746
Bpl_scaf_41128-4.4
K00799
Bpl_scaf_18349-0.15, Bpl_scaf_18349-0.15
K00921
Bpl_scaf_30471-0.4, Bpl_scaf_30471-0.4, Bpl_scaf_30471-0.4, Bpl_scaf_30471-0.4, Bpl_scaf_30471-0.4
K00939
Bpl_scaf_60605-0.23
K01672
Bpl_scaf_33596-7.4, Bpl_scaf_33596-7.4, Bpl_scaf_33596-7.4, Bpl_scaf_33596-7.4, Bpl_scaf_33596-7.4
K01858
Bpl_scaf_15206-0.14, Bpl_scaf_15206-0.14, Bpl_scaf_15206-0.14, Bpl_scaf_15206-0.14, Bpl_scaf_15206-0.14, Bpl_scaf_15206-0.14, Bpl_scaf_15206-0.14
K01934
Bpl_scaf_40962-4.4, Bpl_scaf_40962-4.4
K03635
Bpl_scaf_28862-0.0, Bpl_scaf_28862-0.0, Bpl_scaf_28862-0.0
K05305
Bpl_scaf_22753-6.11, Bpl_scaf_22753-6.11
K08074
Bpl_scaf_52731-7.6
K09187
Bpl_scaf_54097-0.5, Bpl_scaf_54097-0.5, Bpl_scaf_54097-0.5, Bpl_scaf_54097-0.5, Bpl_scaf_54097-0.5
K10532
Bpl_scaf_43466-5.12, Bpl_scaf_43466-5.12
K11423
Bpl_scaf_33635-4.6
K11540
Bpl_scaf_59704-2.13, Bpl_scaf_59704-2.13, Bpl_scaf_59704-2.13, Bpl_scaf_59704-2.13
K12349
Bpl_scaf_7653-1.8, Bpl_scaf_7653-1.8
K14075
Bpl_scaf_21209-3.7, Bpl_scaf_21209-3.7
K18082
Bpl_scaf_33841-1.1
01110 Biosynthesis of secondary metabolites (7)
K00264
Bpl_scaf_19731-5.9, Bpl_scaf_19731-5.9, Bpl_scaf_19731-5.9, Bpl_scaf_19731-5.9
K00274
Bpl_scaf_44768-4.17, Bpl_scaf_44768-4.17, Bpl_scaf_44768-4.17
K00615
Bpl_scaf_24250-0.7, Bpl_scaf_24250-0.7, Bpl_scaf_24250-0.7, Bpl_scaf_24250-0.7
K00688
Bpl_scaf_28677-1.19
K00939
Bpl_scaf_60605-0.23
K01858
Bpl_scaf_15206-0.14, Bpl_scaf_15206-0.14, Bpl_scaf_15206-0.14, Bpl_scaf_15206-0.14, Bpl_scaf_15206-0.14, Bpl_scaf_15206-0.14, Bpl_scaf_15206-0.14
K08074
Bpl_scaf_52731-7.6
01120 Microbial metabolism in diverse environments (4)
K00264
Bpl_scaf_19731-5.9, Bpl_scaf_19731-5.9, Bpl_scaf_19731-5.9, Bpl_scaf_19731-5.9
K00387
Bpl_scaf_53430-4.3, Bpl_scaf_53430-4.3
K00615
Bpl_scaf_24250-0.7, Bpl_scaf_24250-0.7, Bpl_scaf_24250-0.7, Bpl_scaf_24250-0.7
K08074
Bpl_scaf_52731-7.6
01200 Carbon metabolism (2)
K00615
Bpl_scaf_24250-0.7, Bpl_scaf_24250-0.7, Bpl_scaf_24250-0.7, Bpl_scaf_24250-0.7
K08074
Bpl_scaf_52731-7.6
01230 Biosynthesis of amino acids (2)
K00264
Bpl_scaf_19731-5.9, Bpl_scaf_19731-5.9, Bpl_scaf_19731-5.9, Bpl_scaf_19731-5.9
K00615
Bpl_scaf_24250-0.7, Bpl_scaf_24250-0.7, Bpl_scaf_24250-0.7, Bpl_scaf_24250-0.7
01240 Biosynthesis of cofactors (3)
K00939
Bpl_scaf_60605-0.23
K03635
Bpl_scaf_28862-0.0, Bpl_scaf_28862-0.0, Bpl_scaf_28862-0.0
K11540
Bpl_scaf_59704-2.13, Bpl_scaf_59704-2.13, Bpl_scaf_59704-2.13, Bpl_scaf_59704-2.13
Carbohydrate metabolism
00010 Glycolysis / Gluconeogenesis (1)
K08074
Bpl_scaf_52731-7.6
00030 Pentose phosphate pathway (1)
K00615
Bpl_scaf_24250-0.7, Bpl_scaf_24250-0.7, Bpl_scaf_24250-0.7, Bpl_scaf_24250-0.7
00051 Fructose and mannose metabolism (1)
K05305
Bpl_scaf_22753-6.11, Bpl_scaf_22753-6.11
00500 Starch and sucrose metabolism (1)
K00688
Bpl_scaf_28677-1.19
00520 Amino sugar and nucleotide sugar metabolism (2)
K00698
Bpl_scaf_14671-0.16, Bpl_scaf_14671-0.16, Bpl_scaf_14671-0.16, Bpl_scaf_14671-0.16, Bpl_scaf_14671-0.16, Bpl_scaf_14671-0.16
K05305
Bpl_scaf_22753-6.11, Bpl_scaf_22753-6.11
00562 Inositol phosphate metabolism (3)
K00921
Bpl_scaf_30471-0.4, Bpl_scaf_30471-0.4, Bpl_scaf_30471-0.4, Bpl_scaf_30471-0.4, Bpl_scaf_30471-0.4
K01858
Bpl_scaf_15206-0.14, Bpl_scaf_15206-0.14, Bpl_scaf_15206-0.14, Bpl_scaf_15206-0.14, Bpl_scaf_15206-0.14, Bpl_scaf_15206-0.14, Bpl_scaf_15206-0.14
K18082
Bpl_scaf_33841-1.1
Energy metabolism
00710 Carbon fixation in photosynthetic organisms (1)
K00615
Bpl_scaf_24250-0.7, Bpl_scaf_24250-0.7, Bpl_scaf_24250-0.7, Bpl_scaf_24250-0.7
00910 Nitrogen metabolism (2)
K00264
Bpl_scaf_19731-5.9, Bpl_scaf_19731-5.9, Bpl_scaf_19731-5.9, Bpl_scaf_19731-5.9
K01672
Bpl_scaf_33596-7.4, Bpl_scaf_33596-7.4, Bpl_scaf_33596-7.4, Bpl_scaf_33596-7.4, Bpl_scaf_33596-7.4
00920 Sulfur metabolism (1)
K00387
Bpl_scaf_53430-4.3, Bpl_scaf_53430-4.3
Lipid metabolism
00561 Glycerolipid metabolism (1)
K14075
Bpl_scaf_21209-3.7, Bpl_scaf_21209-3.7
00564 Glycerophospholipid metabolism (1)
K00623
Bpl_scaf_41052-2.9, Bpl_scaf_41052-2.9
00600 Sphingolipid metabolism (1)
K12349
Bpl_scaf_7653-1.8, Bpl_scaf_7653-1.8
Nucleotide metabolism
00230 Purine metabolism (1)
K00939
Bpl_scaf_60605-0.23
00240 Pyrimidine metabolism (1)
K11540
Bpl_scaf_59704-2.13, Bpl_scaf_59704-2.13, Bpl_scaf_59704-2.13, Bpl_scaf_59704-2.13
Amino acid metabolism
00250 Alanine, aspartate and glutamate metabolism (2)
K00264
Bpl_scaf_19731-5.9, Bpl_scaf_19731-5.9, Bpl_scaf_19731-5.9, Bpl_scaf_19731-5.9
K11540
Bpl_scaf_59704-2.13, Bpl_scaf_59704-2.13, Bpl_scaf_59704-2.13, Bpl_scaf_59704-2.13
00260 Glycine, serine and threonine metabolism (1)
K00274
Bpl_scaf_44768-4.17, Bpl_scaf_44768-4.17, Bpl_scaf_44768-4.17
00310 Lysine degradation (2)
K09187
Bpl_scaf_54097-0.5, Bpl_scaf_54097-0.5, Bpl_scaf_54097-0.5, Bpl_scaf_54097-0.5, Bpl_scaf_54097-0.5
K11423
Bpl_scaf_33635-4.6
00330 Arginine and proline metabolism (1)
K00274
Bpl_scaf_44768-4.17, Bpl_scaf_44768-4.17, Bpl_scaf_44768-4.17
00340 Histidine metabolism (1)
K00274
Bpl_scaf_44768-4.17, Bpl_scaf_44768-4.17, Bpl_scaf_44768-4.17
00350 Tyrosine metabolism (1)
K00274
Bpl_scaf_44768-4.17, Bpl_scaf_44768-4.17, Bpl_scaf_44768-4.17
00360 Phenylalanine metabolism (1)
K00274
Bpl_scaf_44768-4.17, Bpl_scaf_44768-4.17, Bpl_scaf_44768-4.17
00380 Tryptophan metabolism (2)
K00274
Bpl_scaf_44768-4.17, Bpl_scaf_44768-4.17, Bpl_scaf_44768-4.17
K00669
Bpl_scaf_1893-0.0, Bpl_scaf_1893-0.0
Metabolism of other amino acids
00480 Glutathione metabolism (1)
K00799
Bpl_scaf_18349-0.15, Bpl_scaf_18349-0.15
Glycan biosynthesis and metabolism
00532 Glycosaminoglycan biosynthesis - chondroitin sulfate / dermatan sulfate (1)
K00746
Bpl_scaf_41128-4.4
00531 Glycosaminoglycan degradation (1)
K10532
Bpl_scaf_43466-5.12, Bpl_scaf_43466-5.12
Metabolism of cofactors and vitamins
00730 Thiamine metabolism (1)
K00939
Bpl_scaf_60605-0.23
00790 Folate biosynthesis (1)
K03635
Bpl_scaf_28862-0.0, Bpl_scaf_28862-0.0, Bpl_scaf_28862-0.0
00670 One carbon pool by folate (1)
K01934
Bpl_scaf_40962-4.4, Bpl_scaf_40962-4.4
Metabolism of terpenoids and polyketides
01051 Biosynthesis of ansamycins (1)
K00615
Bpl_scaf_24250-0.7, Bpl_scaf_24250-0.7, Bpl_scaf_24250-0.7, Bpl_scaf_24250-0.7
Biosynthesis of other secondary metabolites
00950 Isoquinoline alkaloid biosynthesis (1)
K00274
Bpl_scaf_44768-4.17, Bpl_scaf_44768-4.17, Bpl_scaf_44768-4.17
00521 Streptomycin biosynthesis (1)
K01858
Bpl_scaf_15206-0.14, Bpl_scaf_15206-0.14, Bpl_scaf_15206-0.14, Bpl_scaf_15206-0.14, Bpl_scaf_15206-0.14, Bpl_scaf_15206-0.14, Bpl_scaf_15206-0.14
Xenobiotics biodegradation and metabolism
00980 Metabolism of xenobiotics by cytochrome P450 (1)
K00799
Bpl_scaf_18349-0.15, Bpl_scaf_18349-0.15
00982 Drug metabolism - cytochrome P450 (2)
K00274
Bpl_scaf_44768-4.17, Bpl_scaf_44768-4.17, Bpl_scaf_44768-4.17
K00799
Bpl_scaf_18349-0.15, Bpl_scaf_18349-0.15
00983 Drug metabolism - other enzymes (1)
K00799
Bpl_scaf_18349-0.15, Bpl_scaf_18349-0.15
Genetic Information Processing
Transcription
03040 Spliceosome (2)
K12845
Bpl_scaf_63617-0.17, Bpl_scaf_63617-0.17
K12862
Bpl_scaf_31119-3.7, Bpl_scaf_31119-3.7, Bpl_scaf_31119-3.7, Bpl_scaf_31119-3.7, Bpl_scaf_31119-3.7
Translation
00970 Aminoacyl-tRNA biosynthesis (1)
K01875
Bpl_scaf_41549-0.12
03013 RNA transport (5)
K03239
Bpl_scaf_37494-1.10, Bpl_scaf_37494-1.10, Bpl_scaf_37494-1.10, Bpl_scaf_37494-1.10, Bpl_scaf_37494-1.10
K03260
Bpl_scaf_46270-3.13, Bpl_scaf_46270-3.13, Bpl_scaf_46270-3.13, Bpl_scaf_46270-3.13
K14311
Bpl_scaf_1363-5.29, Bpl_scaf_1363-5.29, Bpl_scaf_1363-5.29
K14314
Bpl_scaf_24781-3.32
K14318
Bpl_scaf_47429-6.13, Bpl_scaf_47429-6.13, Bpl_scaf_47429-6.13
03015 mRNA surveillance pathway (1)
K11584
Bpl_scaf_60785-3.15, Bpl_scaf_60785-3.15, Bpl_scaf_60785-3.15, Bpl_scaf_60785-3.15
03008 Ribosome biogenesis in eukaryotes (2)
K12845
Bpl_scaf_63617-0.17, Bpl_scaf_63617-0.17
K14571
Bpl_scaf_55568-2.18
Folding, sorting and degradation
04141 Protein processing in endoplasmic reticulum (1)
K11519
Bpl_scaf_15282-1.5, Bpl_scaf_15282-1.5, Bpl_scaf_15282-1.5, Bpl_scaf_15282-1.5, Bpl_scaf_15282-1.5, Bpl_scaf_15282-1.5
04120 Ubiquitin mediated proteolysis (5)
K10586
Bpl_scaf_9545-1.11, Bpl_scaf_9545-1.11, Bpl_scaf_9545-1.11, Bpl_scaf_9545-1.11, Bpl_scaf_9545-1.11, Bpl_scaf_9545-1.11, Bpl_scaf_9545-1.11, Bpl_scaf_9545-1.11
K10588
Bpl_scaf_41172-1.9
K10592
Bpl_scaf_17051-11.32, Bpl_scaf_17051-11.32, Bpl_scaf_17051-11.32, Bpl_scaf_17051-11.32, Bpl_scaf_17051-11.32, Bpl_scaf_17051-11.32, Bpl_scaf_17051-11.32
K10594
Bpl_scaf_24314-1.11
K10699
Bpl_scaf_10613-0.7, Bpl_scaf_10613-0.7, Bpl_scaf_10613-0.7, Bpl_scaf_10613-0.7, Bpl_scaf_10613-0.7
04122 Sulfur relay system (1)
K03635
Bpl_scaf_28862-0.0, Bpl_scaf_28862-0.0, Bpl_scaf_28862-0.0
03050 Proteasome (1)
K03031
Bpl_scaf_13492-5.13, Bpl_scaf_13492-5.13
03018 RNA degradation (1)
K12617
Bpl_scaf_13236-10.24, Bpl_scaf_13236-10.24, Bpl_scaf_13236-10.24, Bpl_scaf_13236-10.24, Bpl_scaf_13236-10.24
Replication and repair
03030 DNA replication (1)
K02541
Bpl_scaf_24692-2.11, Bpl_scaf_24692-2.11
03410 Base excision repair (2)
K03575
Bpl_scaf_53430-0.7, Bpl_scaf_53430-0.7
K10798
Bpl_scaf_20376-14.11
03440 Homologous recombination (1)
K08991
Bpl_scaf_24966-6.9, Bpl_scaf_24966-6.9
03460 Fanconi anemia pathway (3)
K08991
Bpl_scaf_24966-6.9, Bpl_scaf_24966-6.9
K10892
Bpl_scaf_6729-2.21
K10905
Bpl_scaf_61895-7.25, Bpl_scaf_61895-7.25, Bpl_scaf_61895-7.25, Bpl_scaf_61895-7.25, Bpl_scaf_61895-7.25
Environmental Information Processing
Membrane transport
02010 ABC transporters (1)
K05642
Bpl_scaf_31848-4.6, Bpl_scaf_31848-4.6, Bpl_scaf_31848-4.6, Bpl_scaf_31848-4.6, Bpl_scaf_31848-4.6
Signal transduction
04010 MAPK signaling pathway (2)
K04429
Bpl_scaf_11586-9.5, Bpl_scaf_11586-9.5
K04437
Bpl_scaf_64203-2.9, Bpl_scaf_64203-2.9, Bpl_scaf_64203-2.9, Bpl_scaf_64203-2.9, Bpl_scaf_64203-2.9
04015 Rap1 signaling pathway (2)
K04634
Bpl_scaf_19133-6.3
K05730
Bpl_scaf_50876-9.2, Bpl_scaf_50876-9.2, Bpl_scaf_50876-9.2, Bpl_scaf_50876-9.2
04310 Wnt signaling pathway (2)
K00182
Bpl_scaf_40394-17.7
K04496
Bpl_scaf_64727-0.10, Bpl_scaf_64727-0.10, Bpl_scaf_64727-0.10, Bpl_scaf_64727-0.10
04330 Notch signaling pathway (4)
K02599
Bpl_scaf_30485-2.49, Bpl_scaf_30485-2.49, Bpl_scaf_30485-2.49
K04496
Bpl_scaf_64727-0.10, Bpl_scaf_64727-0.10, Bpl_scaf_64727-0.10, Bpl_scaf_64727-0.10
K06052
Bpl_scaf_1891-2.3
K06057
Bpl_scaf_8775-10.6, Bpl_scaf_8775-10.6, Bpl_scaf_8775-10.6, Bpl_scaf_8775-10.6, Bpl_scaf_8775-10.6, Bpl_scaf_8775-10.6
04340 Hedgehog signaling pathway (1)
K19608
Bpl_scaf_4625-2.11, Bpl_scaf_4625-2.11, Bpl_scaf_4625-2.11
04350 TGF-beta signaling pathway (1)
K04671
Bpl_scaf_20603-0.2, Bpl_scaf_20603-0.2, Bpl_scaf_20603-0.2
04390 Hippo signaling pathway (2)
K00182
Bpl_scaf_40394-17.7
K04671
Bpl_scaf_20603-0.2, Bpl_scaf_20603-0.2, Bpl_scaf_20603-0.2
04370 VEGF signaling pathway (1)
K05760
Bpl_scaf_30030-1.12
04371 Apelin signaling pathway (5)
K04634
Bpl_scaf_19133-6.3
K04962
Bpl_scaf_18682-4.25
K05742
Bpl_scaf_46023-4.9
K06052
Bpl_scaf_1891-2.3
K11830
Bpl_scaf_33270-3.12, Bpl_scaf_33270-3.12, Bpl_scaf_33270-3.12
04668 TNF signaling pathway (1)
K06052
Bpl_scaf_1891-2.3
04068 FoxO signaling pathway (1)
K11838
Bpl_scaf_34764-2.3
04020 Calcium signaling pathway (4)
K04160
Bpl_scaf_30366-3.11, Bpl_scaf_30366-3.11
K04634
Bpl_scaf_19133-6.3
K04962
Bpl_scaf_18682-4.25
K07190
Bpl_scaf_36585-1.13, Bpl_scaf_36585-1.13, Bpl_scaf_36585-1.13, Bpl_scaf_36585-1.13, Bpl_scaf_36585-1.13, Bpl_scaf_36585-1.13
04070 Phosphatidylinositol signaling system (2)
K00921
Bpl_scaf_30471-0.4, Bpl_scaf_30471-0.4, Bpl_scaf_30471-0.4, Bpl_scaf_30471-0.4, Bpl_scaf_30471-0.4
K18082
Bpl_scaf_33841-1.1
04071 Sphingolipid signaling pathway (3)
K04634
Bpl_scaf_19133-6.3
K11584
Bpl_scaf_60785-3.15, Bpl_scaf_60785-3.15, Bpl_scaf_60785-3.15, Bpl_scaf_60785-3.15
K12349
Bpl_scaf_7653-1.8, Bpl_scaf_7653-1.8
04024 cAMP signaling pathway (4)
K04160
Bpl_scaf_30366-3.11, Bpl_scaf_30366-3.11
K04962
Bpl_scaf_18682-4.25
K05730
Bpl_scaf_50876-9.2, Bpl_scaf_50876-9.2, Bpl_scaf_50876-9.2, Bpl_scaf_50876-9.2
K05742
Bpl_scaf_46023-4.9
04022 cGMP-PKG signaling pathway (1)
K04634
Bpl_scaf_19133-6.3
04151 PI3K-Akt signaling pathway (6)
K05637
Bpl_scaf_26203-5.26, Bpl_scaf_26203-5.26, Bpl_scaf_26203-5.26
K06240
Bpl_scaf_23805-1.11, Bpl_scaf_23805-1.11, Bpl_scaf_23805-1.11
K06584
Bpl_scaf_54536-0.3, Bpl_scaf_54536-0.3, Bpl_scaf_54536-0.3
K06585
Bpl_scaf_1893-1.10
K11584
Bpl_scaf_60785-3.15, Bpl_scaf_60785-3.15, Bpl_scaf_60785-3.15, Bpl_scaf_60785-3.15
K19719
Bpl_scaf_17465-2.8, Bpl_scaf_17465-2.8, Bpl_scaf_17465-2.8, Bpl_scaf_17465-2.8, Bpl_scaf_17465-2.8, Bpl_scaf_17465-2.8, Bpl_scaf_17465-2.8
04152 AMPK signaling pathway (4)
K03234
Bpl_scaf_28870-1.8
K08271
Bpl_scaf_48965-3.7, Bpl_scaf_48965-3.7
K08272
Bpl_scaf_61378-1.14, Bpl_scaf_61378-1.14
K11584
Bpl_scaf_60785-3.15, Bpl_scaf_60785-3.15, Bpl_scaf_60785-3.15, Bpl_scaf_60785-3.15
04150 mTOR signaling pathway (3)
K00182
Bpl_scaf_40394-17.7
K08271
Bpl_scaf_48965-3.7, Bpl_scaf_48965-3.7
K08272
Bpl_scaf_61378-1.14, Bpl_scaf_61378-1.14
Signaling molecules and interaction
04080 Neuroactive ligand-receptor interaction (2)
K04160
Bpl_scaf_30366-3.11, Bpl_scaf_30366-3.11
K04239
Bpl_scaf_58007-4.2
04060 Cytokine-cytokine receptor interaction (1)
K04671
Bpl_scaf_20603-0.2, Bpl_scaf_20603-0.2, Bpl_scaf_20603-0.2
04512 ECM-receptor interaction (6)
K05637
Bpl_scaf_26203-5.26, Bpl_scaf_26203-5.26, Bpl_scaf_26203-5.26
K06240
Bpl_scaf_23805-1.11, Bpl_scaf_23805-1.11, Bpl_scaf_23805-1.11
K06265
Bpl_scaf_12168-1.10, Bpl_scaf_12168-1.10, Bpl_scaf_12168-1.10, Bpl_scaf_12168-1.10, Bpl_scaf_12168-1.10, Bpl_scaf_12168-1.10, Bpl_scaf_12168-1.10
K06584
Bpl_scaf_54536-0.3, Bpl_scaf_54536-0.3, Bpl_scaf_54536-0.3
K06585
Bpl_scaf_1893-1.10
K19719
Bpl_scaf_17465-2.8, Bpl_scaf_17465-2.8, Bpl_scaf_17465-2.8, Bpl_scaf_17465-2.8, Bpl_scaf_17465-2.8, Bpl_scaf_17465-2.8, Bpl_scaf_17465-2.8
04514 Cell adhesion molecules (3)
K06584
Bpl_scaf_54536-0.3, Bpl_scaf_54536-0.3, Bpl_scaf_54536-0.3
K06585
Bpl_scaf_1893-1.10
K07377
Bpl_scaf_58780-1.7, Bpl_scaf_58780-1.7
Cellular Processes
Transport and catabolism
04144 Endocytosis (2)
K04646
Bpl_scaf_47521-1.5, Bpl_scaf_47521-1.5, Bpl_scaf_47521-1.5, Bpl_scaf_47521-1.5, Bpl_scaf_47521-1.5, Bpl_scaf_47521-1.5
K12562
Bpl_scaf_61150-0.2, Bpl_scaf_61150-0.2, Bpl_scaf_61150-0.2, Bpl_scaf_61150-0.2, Bpl_scaf_61150-0.2, Bpl_scaf_61150-0.2
04145 Phagosome (3)
K00921
Bpl_scaf_30471-0.4, Bpl_scaf_30471-0.4, Bpl_scaf_30471-0.4, Bpl_scaf_30471-0.4, Bpl_scaf_30471-0.4
K07374
Bpl_scaf_59648-10.1, Bpl_scaf_59648-10.1, Bpl_scaf_59648-10.1
K10414
Bpl_scaf_11102-1.11, Bpl_scaf_11102-1.11, Bpl_scaf_11102-1.11
04142 Lysosome (4)
K04646
Bpl_scaf_47521-1.5, Bpl_scaf_47521-1.5, Bpl_scaf_47521-1.5, Bpl_scaf_47521-1.5, Bpl_scaf_47521-1.5, Bpl_scaf_47521-1.5
K05642
Bpl_scaf_31848-4.6, Bpl_scaf_31848-4.6, Bpl_scaf_31848-4.6, Bpl_scaf_31848-4.6, Bpl_scaf_31848-4.6
K10532
Bpl_scaf_43466-5.12, Bpl_scaf_43466-5.12
K12404
Bpl_scaf_4952-3.12, Bpl_scaf_4952-3.12, Bpl_scaf_4952-3.12, Bpl_scaf_4952-3.12, Bpl_scaf_4952-3.12
04146 Peroxisome (2)
K11187
Bpl_scaf_58266-14.9
K13338
Bpl_scaf_16590-3.3, Bpl_scaf_16590-3.3, Bpl_scaf_16590-3.3, Bpl_scaf_16590-3.3
04140 Autophagy - animal (3)
K17906
Bpl_scaf_58266-16.10
K18082
Bpl_scaf_33841-1.1
K19330
Bpl_scaf_38784-6.13, Bpl_scaf_38784-6.13, Bpl_scaf_38784-6.13, Bpl_scaf_38784-6.13, Bpl_scaf_38784-6.13
04138 Autophagy - yeast (1)
K17906
Bpl_scaf_58266-16.10
04136 Autophagy - other (1)
K17906
Bpl_scaf_58266-16.10
Cell growth and death
04110 Cell cycle (3)
K02541
Bpl_scaf_24692-2.11, Bpl_scaf_24692-2.11
K06641
Bpl_scaf_26582-1.22, Bpl_scaf_26582-1.22
K08866
Bpl_scaf_7524-7.16, Bpl_scaf_7524-7.16, Bpl_scaf_7524-7.16, Bpl_scaf_7524-7.16, Bpl_scaf_7524-7.16, Bpl_scaf_7524-7.16
04111 Cell cycle - yeast (4)
K02541
Bpl_scaf_24692-2.11, Bpl_scaf_24692-2.11
K06641
Bpl_scaf_26582-1.22, Bpl_scaf_26582-1.22
K06677
Bpl_scaf_56222-1.19, Bpl_scaf_56222-1.19, Bpl_scaf_56222-1.19
K08866
Bpl_scaf_7524-7.16, Bpl_scaf_7524-7.16, Bpl_scaf_7524-7.16, Bpl_scaf_7524-7.16, Bpl_scaf_7524-7.16, Bpl_scaf_7524-7.16
04113 Meiosis - yeast (2)
K02541
Bpl_scaf_24692-2.11, Bpl_scaf_24692-2.11
K11584
Bpl_scaf_60785-3.15, Bpl_scaf_60785-3.15, Bpl_scaf_60785-3.15, Bpl_scaf_60785-3.15
04114 Oocyte meiosis (1)
K11584
Bpl_scaf_60785-3.15, Bpl_scaf_60785-3.15, Bpl_scaf_60785-3.15, Bpl_scaf_60785-3.15
04210 Apoptosis (2)
K07374
Bpl_scaf_59648-10.1, Bpl_scaf_59648-10.1, Bpl_scaf_59648-10.1
K10798
Bpl_scaf_20376-14.11
04214 Apoptosis - fly (1)
K10586
Bpl_scaf_9545-1.11, Bpl_scaf_9545-1.11, Bpl_scaf_9545-1.11, Bpl_scaf_9545-1.11, Bpl_scaf_9545-1.11, Bpl_scaf_9545-1.11, Bpl_scaf_9545-1.11, Bpl_scaf_9545-1.11
04215 Apoptosis - multiple species (1)
K10586
Bpl_scaf_9545-1.11, Bpl_scaf_9545-1.11, Bpl_scaf_9545-1.11, Bpl_scaf_9545-1.11, Bpl_scaf_9545-1.11, Bpl_scaf_9545-1.11, Bpl_scaf_9545-1.11, Bpl_scaf_9545-1.11
04217 Necroptosis (1)
K00688
Bpl_scaf_28677-1.19
04115 p53 signaling pathway (1)
K06641
Bpl_scaf_26582-1.22, Bpl_scaf_26582-1.22
04218 Cellular senescence (1)
K06641
Bpl_scaf_26582-1.22, Bpl_scaf_26582-1.22
Cellular community - eukaryotes
04510 Focal adhesion (10)
K04437
Bpl_scaf_64203-2.9, Bpl_scaf_64203-2.9, Bpl_scaf_64203-2.9, Bpl_scaf_64203-2.9, Bpl_scaf_64203-2.9
K05637
Bpl_scaf_26203-5.26, Bpl_scaf_26203-5.26, Bpl_scaf_26203-5.26
K05699
Bpl_scaf_11793-4.6, Bpl_scaf_11793-4.6, Bpl_scaf_11793-4.6
K05700
Bpl_scaf_38816-1.14, Bpl_scaf_38816-1.14, Bpl_scaf_38816-1.14
K05730
Bpl_scaf_50876-9.2, Bpl_scaf_50876-9.2, Bpl_scaf_50876-9.2, Bpl_scaf_50876-9.2
K05760
Bpl_scaf_30030-1.12
K06240
Bpl_scaf_23805-1.11, Bpl_scaf_23805-1.11, Bpl_scaf_23805-1.11
K06584
Bpl_scaf_54536-0.3, Bpl_scaf_54536-0.3, Bpl_scaf_54536-0.3
K06585
Bpl_scaf_1893-1.10
K19719
Bpl_scaf_17465-2.8, Bpl_scaf_17465-2.8, Bpl_scaf_17465-2.8, Bpl_scaf_17465-2.8, Bpl_scaf_17465-2.8, Bpl_scaf_17465-2.8, Bpl_scaf_17465-2.8
04520 Adherens junction (3)
K05699
Bpl_scaf_11793-4.6, Bpl_scaf_11793-4.6, Bpl_scaf_11793-4.6
K05700
Bpl_scaf_38816-1.14, Bpl_scaf_38816-1.14, Bpl_scaf_38816-1.14
K06086
Bpl_scaf_17202-3.11, Bpl_scaf_17202-3.11, Bpl_scaf_17202-3.11, Bpl_scaf_17202-3.11, Bpl_scaf_17202-3.11, Bpl_scaf_17202-3.11
04530 Tight junction (2)
K05699
Bpl_scaf_11793-4.6, Bpl_scaf_11793-4.6, Bpl_scaf_11793-4.6
K07374
Bpl_scaf_59648-10.1, Bpl_scaf_59648-10.1, Bpl_scaf_59648-10.1
04540 Gap junction (2)
K04634
Bpl_scaf_19133-6.3
K07374
Bpl_scaf_59648-10.1, Bpl_scaf_59648-10.1, Bpl_scaf_59648-10.1
04550 Signaling pathways regulating pluripotency of stem cells (2)
K00182
Bpl_scaf_40394-17.7
K04671
Bpl_scaf_20603-0.2, Bpl_scaf_20603-0.2, Bpl_scaf_20603-0.2
Cellular community - prokaryotes
02026 Biofilm formation - Escherichia coli (1)
K00688
Bpl_scaf_28677-1.19
Cell motility
04810 Regulation of actin cytoskeleton (8)
K00921
Bpl_scaf_30471-0.4, Bpl_scaf_30471-0.4, Bpl_scaf_30471-0.4, Bpl_scaf_30471-0.4, Bpl_scaf_30471-0.4
K05699
Bpl_scaf_11793-4.6, Bpl_scaf_11793-4.6, Bpl_scaf_11793-4.6
K05700
Bpl_scaf_38816-1.14, Bpl_scaf_38816-1.14, Bpl_scaf_38816-1.14
K05730
Bpl_scaf_50876-9.2, Bpl_scaf_50876-9.2, Bpl_scaf_50876-9.2, Bpl_scaf_50876-9.2
K05742
Bpl_scaf_46023-4.9
K05760
Bpl_scaf_30030-1.12
K06584
Bpl_scaf_54536-0.3, Bpl_scaf_54536-0.3, Bpl_scaf_54536-0.3
K06585
Bpl_scaf_1893-1.10
Organismal Systems
Immune system
04611 Platelet activation (1)
K04634
Bpl_scaf_19133-6.3
04650 Natural killer cell mediated cytotoxicity (2)
K05730
Bpl_scaf_50876-9.2, Bpl_scaf_50876-9.2, Bpl_scaf_50876-9.2, Bpl_scaf_50876-9.2
K07984
Bpl_scaf_30366-7.9, Bpl_scaf_30366-7.9, Bpl_scaf_30366-7.9, Bpl_scaf_30366-7.9, Bpl_scaf_30366-7.9
04660 T cell receptor signaling pathway (1)
K05730
Bpl_scaf_50876-9.2, Bpl_scaf_50876-9.2, Bpl_scaf_50876-9.2, Bpl_scaf_50876-9.2
04658 Th1 and Th2 cell differentiation (2)
K02599
Bpl_scaf_30485-2.49, Bpl_scaf_30485-2.49, Bpl_scaf_30485-2.49
K06052
Bpl_scaf_1891-2.3
04657 IL-17 signaling pathway (1)
K13908
Bpl_scaf_42563-3.6, Bpl_scaf_42563-3.6
04662 B cell receptor signaling pathway (1)
K05730
Bpl_scaf_50876-9.2, Bpl_scaf_50876-9.2, Bpl_scaf_50876-9.2, Bpl_scaf_50876-9.2
04664 Fc epsilon RI signaling pathway (1)
K05730
Bpl_scaf_50876-9.2, Bpl_scaf_50876-9.2, Bpl_scaf_50876-9.2, Bpl_scaf_50876-9.2
04666 Fc gamma R-mediated phagocytosis (2)
K05730
Bpl_scaf_50876-9.2, Bpl_scaf_50876-9.2, Bpl_scaf_50876-9.2, Bpl_scaf_50876-9.2
K12562
Bpl_scaf_61150-0.2, Bpl_scaf_61150-0.2, Bpl_scaf_61150-0.2, Bpl_scaf_61150-0.2, Bpl_scaf_61150-0.2, Bpl_scaf_61150-0.2
04670 Leukocyte transendothelial migration (4)
K05699
Bpl_scaf_11793-4.6, Bpl_scaf_11793-4.6, Bpl_scaf_11793-4.6
K05700
Bpl_scaf_38816-1.14, Bpl_scaf_38816-1.14, Bpl_scaf_38816-1.14
K05730
Bpl_scaf_50876-9.2, Bpl_scaf_50876-9.2, Bpl_scaf_50876-9.2, Bpl_scaf_50876-9.2
K05760
Bpl_scaf_30030-1.12
04062 Chemokine signaling pathway (3)
K04634
Bpl_scaf_19133-6.3
K05730
Bpl_scaf_50876-9.2, Bpl_scaf_50876-9.2, Bpl_scaf_50876-9.2, Bpl_scaf_50876-9.2
K05760
Bpl_scaf_30030-1.12
Endocrine system
04911 Insulin secretion (2)
K04634
Bpl_scaf_19133-6.3
K04962
Bpl_scaf_18682-4.25
04910 Insulin signaling pathway (3)
K00688
Bpl_scaf_28677-1.19
K06086
Bpl_scaf_17202-3.11, Bpl_scaf_17202-3.11, Bpl_scaf_17202-3.11, Bpl_scaf_17202-3.11, Bpl_scaf_17202-3.11, Bpl_scaf_17202-3.11
K07190
Bpl_scaf_36585-1.13, Bpl_scaf_36585-1.13, Bpl_scaf_36585-1.13, Bpl_scaf_36585-1.13, Bpl_scaf_36585-1.13, Bpl_scaf_36585-1.13
04922 Glucagon signaling pathway (4)
K00688
Bpl_scaf_28677-1.19
K04634
Bpl_scaf_19133-6.3
K07190
Bpl_scaf_36585-1.13, Bpl_scaf_36585-1.13, Bpl_scaf_36585-1.13, Bpl_scaf_36585-1.13, Bpl_scaf_36585-1.13, Bpl_scaf_36585-1.13
K16311
Bpl_scaf_59661-1.7, Bpl_scaf_59661-1.7
03320 PPAR signaling pathway (1)
K06086
Bpl_scaf_17202-3.11, Bpl_scaf_17202-3.11, Bpl_scaf_17202-3.11, Bpl_scaf_17202-3.11, Bpl_scaf_17202-3.11, Bpl_scaf_17202-3.11
04929 GnRH secretion (1)
K04634
Bpl_scaf_19133-6.3
04912 GnRH signaling pathway (1)
K04634
Bpl_scaf_19133-6.3
04915 Estrogen signaling pathway (1)
K04634
Bpl_scaf_19133-6.3
04921 Oxytocin signaling pathway (3)
K03234
Bpl_scaf_28870-1.8
K04634
Bpl_scaf_19133-6.3
K04962
Bpl_scaf_18682-4.25
04935 Growth hormone synthesis, secretion and action (1)
K04634
Bpl_scaf_19133-6.3
04918 Thyroid hormone synthesis (1)
K04634
Bpl_scaf_19133-6.3
04919 Thyroid hormone signaling pathway (3)
K02599
Bpl_scaf_30485-2.49, Bpl_scaf_30485-2.49, Bpl_scaf_30485-2.49
K04650
Bpl_scaf_54119-3.6, Bpl_scaf_54119-3.6, Bpl_scaf_54119-3.6, Bpl_scaf_54119-3.6
K05742
Bpl_scaf_46023-4.9
04928 Parathyroid hormone synthesis, secretion and action (1)
K04634
Bpl_scaf_19133-6.3
04916 Melanogenesis (2)
K00182
Bpl_scaf_40394-17.7
K04634
Bpl_scaf_19133-6.3
04924 Renin secretion (1)
K04634
Bpl_scaf_19133-6.3
04925 Aldosterone synthesis and secretion (1)
K04634
Bpl_scaf_19133-6.3
04927 Cortisol synthesis and secretion (1)
K04634
Bpl_scaf_19133-6.3
Circulatory system
04260 Cardiac muscle contraction (3)
K04962
Bpl_scaf_18682-4.25
K05742
Bpl_scaf_46023-4.9
K10373
Bpl_scaf_5538-4.10
04261 Adrenergic signaling in cardiomyocytes (5)
K04634
Bpl_scaf_19133-6.3
K04962
Bpl_scaf_18682-4.25
K05742
Bpl_scaf_46023-4.9
K10373
Bpl_scaf_5538-4.10
K11584
Bpl_scaf_60785-3.15, Bpl_scaf_60785-3.15, Bpl_scaf_60785-3.15, Bpl_scaf_60785-3.15
04270 Vascular smooth muscle contraction (1)
K04634
Bpl_scaf_19133-6.3
Digestive system
04970 Salivary secretion (3)
K04634
Bpl_scaf_19133-6.3
K05742
Bpl_scaf_46023-4.9
K13908
Bpl_scaf_42563-3.6, Bpl_scaf_42563-3.6
04971 Gastric acid secretion (2)
K04634
Bpl_scaf_19133-6.3
K05742
Bpl_scaf_46023-4.9
04972 Pancreatic secretion (4)
K04634
Bpl_scaf_19133-6.3
K04962
Bpl_scaf_18682-4.25
K05742
Bpl_scaf_46023-4.9
K14075
Bpl_scaf_21209-3.7, Bpl_scaf_21209-3.7
04976 Bile secretion (2)
K05742
Bpl_scaf_46023-4.9
K09866
Bpl_scaf_46866-2.27
04974 Protein digestion and absorption (1)
K19719
Bpl_scaf_17465-2.8, Bpl_scaf_17465-2.8, Bpl_scaf_17465-2.8, Bpl_scaf_17465-2.8, Bpl_scaf_17465-2.8, Bpl_scaf_17465-2.8, Bpl_scaf_17465-2.8
04975 Fat digestion and absorption (1)
K14075
Bpl_scaf_21209-3.7, Bpl_scaf_21209-3.7
04977 Vitamin digestion and absorption (1)
K14616
Bpl_scaf_20231-4.16, Bpl_scaf_20231-4.16, Bpl_scaf_20231-4.16, Bpl_scaf_20231-4.16, Bpl_scaf_20231-4.16, Bpl_scaf_20231-4.16, Bpl_scaf_20231-4.16
Excretory system
04962 Vasopressin-regulated water reabsorption (2)
K09866
Bpl_scaf_46866-2.27
K10414
Bpl_scaf_11102-1.11, Bpl_scaf_11102-1.11, Bpl_scaf_11102-1.11
04961 Endocrine and other factor-regulated calcium reabsorption (2)
K04634
Bpl_scaf_19133-6.3
K04646
Bpl_scaf_47521-1.5, Bpl_scaf_47521-1.5, Bpl_scaf_47521-1.5, Bpl_scaf_47521-1.5, Bpl_scaf_47521-1.5, Bpl_scaf_47521-1.5
Nervous system
04724 Glutamatergic synapse (1)
K04634
Bpl_scaf_19133-6.3
04725 Cholinergic synapse (2)
K00623
Bpl_scaf_41052-2.9, Bpl_scaf_41052-2.9
K04634
Bpl_scaf_19133-6.3
04728 Dopaminergic synapse (3)
K00274
Bpl_scaf_44768-4.17, Bpl_scaf_44768-4.17, Bpl_scaf_44768-4.17
K04634
Bpl_scaf_19133-6.3
K11584
Bpl_scaf_60785-3.15, Bpl_scaf_60785-3.15, Bpl_scaf_60785-3.15, Bpl_scaf_60785-3.15
04726 Serotonergic synapse (3)
K00274
Bpl_scaf_44768-4.17, Bpl_scaf_44768-4.17, Bpl_scaf_44768-4.17
K04160
Bpl_scaf_30366-3.11, Bpl_scaf_30366-3.11
K04634
Bpl_scaf_19133-6.3
04720 Long-term potentiation (1)
K04634
Bpl_scaf_19133-6.3
04730 Long-term depression (1)
K04634
Bpl_scaf_19133-6.3
04723 Retrograde endocannabinoid signaling (1)
K04634
Bpl_scaf_19133-6.3
04721 Synaptic vesicle cycle (2)
K04646
Bpl_scaf_47521-1.5, Bpl_scaf_47521-1.5, Bpl_scaf_47521-1.5, Bpl_scaf_47521-1.5, Bpl_scaf_47521-1.5, Bpl_scaf_47521-1.5
K15290
Bpl_scaf_44519-1.3, Bpl_scaf_44519-1.3, Bpl_scaf_44519-1.3
Sensory system
04745 Phototransduction - fly (1)
K04634
Bpl_scaf_19133-6.3
04750 Inflammatory mediator regulation of TRP channels (1)
K04634
Bpl_scaf_19133-6.3
Development and regeneration
04320 Dorso-ventral axis formation (1)
K02599
Bpl_scaf_30485-2.49, Bpl_scaf_30485-2.49, Bpl_scaf_30485-2.49
04360 Axon guidance (2)
K04671
Bpl_scaf_20603-0.2, Bpl_scaf_20603-0.2, Bpl_scaf_20603-0.2
K07520
Bpl_scaf_38064-2.8, Bpl_scaf_38064-2.8
04361 Axon regeneration (2)
K02599
Bpl_scaf_30485-2.49, Bpl_scaf_30485-2.49, Bpl_scaf_30485-2.49
K04634
Bpl_scaf_19133-6.3
Aging
04212 Longevity regulating pathway - worm (2)
K00799
Bpl_scaf_18349-0.15, Bpl_scaf_18349-0.15
K10798
Bpl_scaf_20376-14.11
Environmental adaptation
04710 Circadian rhythm (1)
K02295
Bpl_scaf_13236-4.21, Bpl_scaf_13236-4.21, Bpl_scaf_13236-4.21, Bpl_scaf_13236-4.21, Bpl_scaf_13236-4.21, Bpl_scaf_13236-4.21
04713 Circadian entrainment (2)
K04634
Bpl_scaf_19133-6.3
K04962
Bpl_scaf_18682-4.25
04714 Thermogenesis (1)
K18159
Bpl_scaf_6900-0.30
Human Diseases
Cancer: overview
05200 Pathways in cancer (8)
K00182
Bpl_scaf_40394-17.7
K00799
Bpl_scaf_18349-0.15, Bpl_scaf_18349-0.15
K02599
Bpl_scaf_30485-2.49, Bpl_scaf_30485-2.49, Bpl_scaf_30485-2.49
K04496
Bpl_scaf_64727-0.10, Bpl_scaf_64727-0.10, Bpl_scaf_64727-0.10, Bpl_scaf_64727-0.10
K04634
Bpl_scaf_19133-6.3
K05637
Bpl_scaf_26203-5.26, Bpl_scaf_26203-5.26, Bpl_scaf_26203-5.26
K06052
Bpl_scaf_1891-2.3
K06240
Bpl_scaf_23805-1.11, Bpl_scaf_23805-1.11, Bpl_scaf_23805-1.11
05202 Transcriptional misregulation in cancer (2)
K04650
Bpl_scaf_54119-3.6, Bpl_scaf_54119-3.6, Bpl_scaf_54119-3.6, Bpl_scaf_54119-3.6
K06532
Bpl_scaf_3477-6.1, Bpl_scaf_3477-6.1
05206 MicroRNAs in cancer (3)
K02599
Bpl_scaf_30485-2.49, Bpl_scaf_30485-2.49, Bpl_scaf_30485-2.49
K04671
Bpl_scaf_20603-0.2, Bpl_scaf_20603-0.2, Bpl_scaf_20603-0.2
K10373
Bpl_scaf_5538-4.10
05205 Proteoglycans in cancer (5)
K00182
Bpl_scaf_40394-17.7
K04437
Bpl_scaf_64203-2.9, Bpl_scaf_64203-2.9, Bpl_scaf_64203-2.9, Bpl_scaf_64203-2.9, Bpl_scaf_64203-2.9
K05730
Bpl_scaf_50876-9.2, Bpl_scaf_50876-9.2, Bpl_scaf_50876-9.2, Bpl_scaf_50876-9.2
K05742
Bpl_scaf_46023-4.9
K05760
Bpl_scaf_30030-1.12
05204 Chemical carcinogenesis (1)
K00799
Bpl_scaf_18349-0.15, Bpl_scaf_18349-0.15
05203 Viral carcinogenesis (3)
K05699
Bpl_scaf_11793-4.6, Bpl_scaf_11793-4.6, Bpl_scaf_11793-4.6
K05760
Bpl_scaf_30030-1.12
K11838
Bpl_scaf_34764-2.3
Cancer: specific types
05225 Hepatocellular carcinoma (2)
K00182
Bpl_scaf_40394-17.7
K00799
Bpl_scaf_18349-0.15, Bpl_scaf_18349-0.15
05226 Gastric cancer (1)
K00182
Bpl_scaf_40394-17.7
05220 Chronic myeloid leukemia (1)
K04496
Bpl_scaf_64727-0.10, Bpl_scaf_64727-0.10, Bpl_scaf_64727-0.10, Bpl_scaf_64727-0.10
05217 Basal cell carcinoma (1)
K00182
Bpl_scaf_40394-17.7
05224 Breast cancer (3)
K00182
Bpl_scaf_40394-17.7
K02599
Bpl_scaf_30485-2.49, Bpl_scaf_30485-2.49, Bpl_scaf_30485-2.49
K06052
Bpl_scaf_1891-2.3
05222 Small cell lung cancer (2)
K05637
Bpl_scaf_26203-5.26, Bpl_scaf_26203-5.26, Bpl_scaf_26203-5.26
K06240
Bpl_scaf_23805-1.11, Bpl_scaf_23805-1.11, Bpl_scaf_23805-1.11
Infectious disease: viral
05166 Human T-cell leukemia virus 1 infection (1)
K06641
Bpl_scaf_26582-1.22, Bpl_scaf_26582-1.22
05170 Human immunodeficiency virus 1 infection (2)
K04634
Bpl_scaf_19133-6.3
K05760
Bpl_scaf_30030-1.12
05168 Herpes simplex virus 1 infection (1)
K03239
Bpl_scaf_37494-1.10, Bpl_scaf_37494-1.10, Bpl_scaf_37494-1.10, Bpl_scaf_37494-1.10, Bpl_scaf_37494-1.10
05163 Human cytomegalovirus infection (2)
K04634
Bpl_scaf_19133-6.3
K05760
Bpl_scaf_30030-1.12
05169 Epstein-Barr virus infection (3)
K03031
Bpl_scaf_13492-5.13, Bpl_scaf_13492-5.13
K11838
Bpl_scaf_34764-2.3
K19202
Bpl_scaf_3782-0.5, Bpl_scaf_3782-0.5, Bpl_scaf_3782-0.5, Bpl_scaf_3782-0.5
05165 Human papillomavirus infection (10)
K00182
Bpl_scaf_40394-17.7
K02599
Bpl_scaf_30485-2.49, Bpl_scaf_30485-2.49, Bpl_scaf_30485-2.49
K05637
Bpl_scaf_26203-5.26, Bpl_scaf_26203-5.26, Bpl_scaf_26203-5.26
K05760
Bpl_scaf_30030-1.12
K06052
Bpl_scaf_1891-2.3
K06240
Bpl_scaf_23805-1.11, Bpl_scaf_23805-1.11, Bpl_scaf_23805-1.11
K06584
Bpl_scaf_54536-0.3, Bpl_scaf_54536-0.3, Bpl_scaf_54536-0.3
K06585
Bpl_scaf_1893-1.10
K11584
Bpl_scaf_60785-3.15, Bpl_scaf_60785-3.15, Bpl_scaf_60785-3.15, Bpl_scaf_60785-3.15
K19719
Bpl_scaf_17465-2.8, Bpl_scaf_17465-2.8, Bpl_scaf_17465-2.8, Bpl_scaf_17465-2.8, Bpl_scaf_17465-2.8, Bpl_scaf_17465-2.8, Bpl_scaf_17465-2.8
Infectious disease: bacterial
05130 Pathogenic Escherichia coli infection (1)
K07374
Bpl_scaf_59648-10.1, Bpl_scaf_59648-10.1, Bpl_scaf_59648-10.1
05132 Salmonella infection (3)
K04437
Bpl_scaf_64203-2.9, Bpl_scaf_64203-2.9, Bpl_scaf_64203-2.9, Bpl_scaf_64203-2.9, Bpl_scaf_64203-2.9
K07374
Bpl_scaf_59648-10.1, Bpl_scaf_59648-10.1, Bpl_scaf_59648-10.1
K10414
Bpl_scaf_11102-1.11, Bpl_scaf_11102-1.11, Bpl_scaf_11102-1.11
05131 Shigellosis (3)
K05699
Bpl_scaf_11793-4.6, Bpl_scaf_11793-4.6, Bpl_scaf_11793-4.6
K05700
Bpl_scaf_38816-1.14, Bpl_scaf_38816-1.14, Bpl_scaf_38816-1.14
K05760
Bpl_scaf_30030-1.12
05135 Yersinia infection (3)
K04634
Bpl_scaf_19133-6.3
K05730
Bpl_scaf_50876-9.2, Bpl_scaf_50876-9.2, Bpl_scaf_50876-9.2, Bpl_scaf_50876-9.2
K05760
Bpl_scaf_30030-1.12
05100 Bacterial invasion of epithelial cells (3)
K04646
Bpl_scaf_47521-1.5, Bpl_scaf_47521-1.5, Bpl_scaf_47521-1.5, Bpl_scaf_47521-1.5, Bpl_scaf_47521-1.5, Bpl_scaf_47521-1.5
K05700
Bpl_scaf_38816-1.14, Bpl_scaf_38816-1.14, Bpl_scaf_38816-1.14
K05760
Bpl_scaf_30030-1.12
Infectious disease: parasitic
05146 Amoebiasis (5)
K04634
Bpl_scaf_19133-6.3
K05637
Bpl_scaf_26203-5.26, Bpl_scaf_26203-5.26, Bpl_scaf_26203-5.26
K05699
Bpl_scaf_11793-4.6, Bpl_scaf_11793-4.6, Bpl_scaf_11793-4.6
K05700
Bpl_scaf_38816-1.14, Bpl_scaf_38816-1.14, Bpl_scaf_38816-1.14
K06240
Bpl_scaf_23805-1.11, Bpl_scaf_23805-1.11, Bpl_scaf_23805-1.11
05145 Toxoplasmosis (2)
K05637
Bpl_scaf_26203-5.26, Bpl_scaf_26203-5.26, Bpl_scaf_26203-5.26
K06240
Bpl_scaf_23805-1.11, Bpl_scaf_23805-1.11, Bpl_scaf_23805-1.11
05142 Chagas disease (1)
K04634
Bpl_scaf_19133-6.3
05143 African trypanosomiasis (1)
K04634
Bpl_scaf_19133-6.3
Immune disease
05322 Systemic lupus erythematosus (2)
K05699
Bpl_scaf_11793-4.6, Bpl_scaf_11793-4.6, Bpl_scaf_11793-4.6
K11089
Bpl_scaf_6172-3.6, Bpl_scaf_6172-3.6, Bpl_scaf_6172-3.6
Neurodegenerative disease
05010 Alzheimer disease (5)
K00182
Bpl_scaf_40394-17.7
K03031
Bpl_scaf_13492-5.13, Bpl_scaf_13492-5.13
K04634
Bpl_scaf_19133-6.3
K07374
Bpl_scaf_59648-10.1, Bpl_scaf_59648-10.1, Bpl_scaf_59648-10.1
K17906
Bpl_scaf_58266-16.10
05012 Parkinson disease (3)
K00274
Bpl_scaf_44768-4.17, Bpl_scaf_44768-4.17, Bpl_scaf_44768-4.17
K03031
Bpl_scaf_13492-5.13, Bpl_scaf_13492-5.13
K07374
Bpl_scaf_59648-10.1, Bpl_scaf_59648-10.1, Bpl_scaf_59648-10.1
05014 Amyotrophic lateral sclerosis (8)
K03031
Bpl_scaf_13492-5.13, Bpl_scaf_13492-5.13
K07374
Bpl_scaf_59648-10.1, Bpl_scaf_59648-10.1, Bpl_scaf_59648-10.1
K11519
Bpl_scaf_15282-1.5, Bpl_scaf_15282-1.5, Bpl_scaf_15282-1.5, Bpl_scaf_15282-1.5, Bpl_scaf_15282-1.5, Bpl_scaf_15282-1.5
K14311
Bpl_scaf_1363-5.29, Bpl_scaf_1363-5.29, Bpl_scaf_1363-5.29
K14314
Bpl_scaf_24781-3.32
K14318
Bpl_scaf_47429-6.13, Bpl_scaf_47429-6.13, Bpl_scaf_47429-6.13
K17095
Bpl_scaf_59648-1.6
K17906
Bpl_scaf_58266-16.10
05016 Huntington disease (6)
K03031
Bpl_scaf_13492-5.13, Bpl_scaf_13492-5.13
K04634
Bpl_scaf_19133-6.3
K04646
Bpl_scaf_47521-1.5, Bpl_scaf_47521-1.5, Bpl_scaf_47521-1.5, Bpl_scaf_47521-1.5, Bpl_scaf_47521-1.5, Bpl_scaf_47521-1.5
K07374
Bpl_scaf_59648-10.1, Bpl_scaf_59648-10.1, Bpl_scaf_59648-10.1
K11830
Bpl_scaf_33270-3.12, Bpl_scaf_33270-3.12, Bpl_scaf_33270-3.12
K17906
Bpl_scaf_58266-16.10
05017 Spinocerebellar ataxia (4)
K03031
Bpl_scaf_13492-5.13, Bpl_scaf_13492-5.13
K04634
Bpl_scaf_19133-6.3
K08956
Bpl_scaf_57006-0.2, Bpl_scaf_57006-0.2, Bpl_scaf_57006-0.2, Bpl_scaf_57006-0.2, Bpl_scaf_57006-0.2
K17906
Bpl_scaf_58266-16.10
05020 Prion disease (4)
K02599
Bpl_scaf_30485-2.49, Bpl_scaf_30485-2.49, Bpl_scaf_30485-2.49
K03031
Bpl_scaf_13492-5.13, Bpl_scaf_13492-5.13
K04962
Bpl_scaf_18682-4.25
K07374
Bpl_scaf_59648-10.1, Bpl_scaf_59648-10.1, Bpl_scaf_59648-10.1
05022 Pathways of neurodegeneration - multiple diseases (7)
K00182
Bpl_scaf_40394-17.7
K03031
Bpl_scaf_13492-5.13, Bpl_scaf_13492-5.13
K04634
Bpl_scaf_19133-6.3
K04962
Bpl_scaf_18682-4.25
K07374
Bpl_scaf_59648-10.1, Bpl_scaf_59648-10.1, Bpl_scaf_59648-10.1
K11519
Bpl_scaf_15282-1.5, Bpl_scaf_15282-1.5, Bpl_scaf_15282-1.5, Bpl_scaf_15282-1.5, Bpl_scaf_15282-1.5, Bpl_scaf_15282-1.5
K17906
Bpl_scaf_58266-16.10
Substance dependence
05030 Cocaine addiction (1)
K00274
Bpl_scaf_44768-4.17, Bpl_scaf_44768-4.17, Bpl_scaf_44768-4.17
05031 Amphetamine addiction (1)
K00274
Bpl_scaf_44768-4.17, Bpl_scaf_44768-4.17, Bpl_scaf_44768-4.17
05034 Alcoholism (1)
K00274
Bpl_scaf_44768-4.17, Bpl_scaf_44768-4.17, Bpl_scaf_44768-4.17
Cardiovascular disease
05417 Lipid and atherosclerosis (1)
K05730
Bpl_scaf_50876-9.2, Bpl_scaf_50876-9.2, Bpl_scaf_50876-9.2, Bpl_scaf_50876-9.2
05418 Fluid shear stress and atherosclerosis (2)
K00799
Bpl_scaf_18349-0.15, Bpl_scaf_18349-0.15
K04671
Bpl_scaf_20603-0.2, Bpl_scaf_20603-0.2, Bpl_scaf_20603-0.2
05410 Hypertrophic cardiomyopathy (6)
K04962
Bpl_scaf_18682-4.25
K05637
Bpl_scaf_26203-5.26, Bpl_scaf_26203-5.26, Bpl_scaf_26203-5.26
K06265
Bpl_scaf_12168-1.10, Bpl_scaf_12168-1.10, Bpl_scaf_12168-1.10, Bpl_scaf_12168-1.10, Bpl_scaf_12168-1.10, Bpl_scaf_12168-1.10, Bpl_scaf_12168-1.10
K06584
Bpl_scaf_54536-0.3, Bpl_scaf_54536-0.3, Bpl_scaf_54536-0.3
K06585
Bpl_scaf_1893-1.10
K10373
Bpl_scaf_5538-4.10
05412 Arrhythmogenic right ventricular cardiomyopathy (5)
K04962
Bpl_scaf_18682-4.25
K05637
Bpl_scaf_26203-5.26, Bpl_scaf_26203-5.26, Bpl_scaf_26203-5.26
K06265
Bpl_scaf_12168-1.10, Bpl_scaf_12168-1.10, Bpl_scaf_12168-1.10, Bpl_scaf_12168-1.10, Bpl_scaf_12168-1.10, Bpl_scaf_12168-1.10, Bpl_scaf_12168-1.10
K06584
Bpl_scaf_54536-0.3, Bpl_scaf_54536-0.3, Bpl_scaf_54536-0.3
K06585
Bpl_scaf_1893-1.10
05414 Dilated cardiomyopathy (6)
K04962
Bpl_scaf_18682-4.25
K05637
Bpl_scaf_26203-5.26, Bpl_scaf_26203-5.26, Bpl_scaf_26203-5.26
K06265
Bpl_scaf_12168-1.10, Bpl_scaf_12168-1.10, Bpl_scaf_12168-1.10, Bpl_scaf_12168-1.10, Bpl_scaf_12168-1.10, Bpl_scaf_12168-1.10, Bpl_scaf_12168-1.10
K06584
Bpl_scaf_54536-0.3, Bpl_scaf_54536-0.3, Bpl_scaf_54536-0.3
K06585
Bpl_scaf_1893-1.10
K10373
Bpl_scaf_5538-4.10
05415 Diabetic cardiomyopathy (1)
K04962
Bpl_scaf_18682-4.25
05416 Viral myocarditis (3)
K03260
Bpl_scaf_46270-3.13, Bpl_scaf_46270-3.13, Bpl_scaf_46270-3.13, Bpl_scaf_46270-3.13
K05637
Bpl_scaf_26203-5.26, Bpl_scaf_26203-5.26, Bpl_scaf_26203-5.26
K06265
Bpl_scaf_12168-1.10, Bpl_scaf_12168-1.10, Bpl_scaf_12168-1.10, Bpl_scaf_12168-1.10, Bpl_scaf_12168-1.10, Bpl_scaf_12168-1.10, Bpl_scaf_12168-1.10
Endocrine and metabolic disease
04931 Insulin resistance (1)
K00688
Bpl_scaf_28677-1.19
04934 Cushing syndrome (3)
K00182
Bpl_scaf_40394-17.7
K04634
Bpl_scaf_19133-6.3
K09187
Bpl_scaf_54097-0.5, Bpl_scaf_54097-0.5, Bpl_scaf_54097-0.5, Bpl_scaf_54097-0.5, Bpl_scaf_54097-0.5
Drug resistance: antineoplastic
01524 Platinum drug resistance (1)
K00799
Bpl_scaf_18349-0.15, Bpl_scaf_18349-0.15
01522 Endocrine resistance (3)
K02599
Bpl_scaf_30485-2.49, Bpl_scaf_30485-2.49, Bpl_scaf_30485-2.49
K04650
Bpl_scaf_54119-3.6, Bpl_scaf_54119-3.6, Bpl_scaf_54119-3.6, Bpl_scaf_54119-3.6
K06052
Bpl_scaf_1891-2.3

## Sheet: BRITE
KEGG Mapper Reconstruction Result - corresponding BRITE information for the 427 unique bathymodioline genes under putative selection (corresponding to the outlier SNPs detected with pcadapt).
Genes and Proteins
Orthologs, modules and networks
ko00001 KEGG Orthology (KO) (174)
Protein families: metabolism
ko01000 Enzymes (67)
ko01001 Protein kinases (8)
ko01009 Protein phosphatases and associated proteins (8)
ko01002 Peptidases and inhibitors (7)
ko01003 Glycosyltransferases (2)
ko01007 Amino acid related enzymes (1)
Protein families: genetic information processing
ko03021 Transcription machinery (1)
ko03011 Ribosome (1)
ko03009 Ribosome biogenesis (5)
ko03016 Transfer RNA biogenesis (5)
ko03012 Translation factors (3)
ko03110 Chaperones and folding catalysts (3)
ko04131 Membrane trafficking (16)
ko04121 Ubiquitin system (11)
ko03051 Proteasome (2)
ko03032 DNA replication proteins (4)
ko03036 Chromosome and associated proteins (30)
ko03400 DNA repair and recombination proteins (9)
Protein families: signaling and cellular processes
ko02000 Transporters (8)
ko02044 Secretion system (1)
ko04812 Cytoskeleton proteins (8)
ko04147 Exosome (14)
ko04030 G protein-coupled receptors (2)
ko04040 Ion channels (2)
ko04031 GTP-binding proteins (4)
ko04515 Cell adhesion molecules (3)
ko04090 CD molecules (2)
ko00536 Glycosaminoglycan binding proteins (3)
ko04990 Domain-containing proteins not elsewhere classified (6)

## Sheet: BRITE_expanded
KEGG Mapper Reconstruction Result - corresponding BRITE information (with matching genomic scaffold IDs) for the 427 unique bathymodioline genes under putative selection (corresponding to the outlier SNPs detected with pcadapt).
Genes and Proteins
Orthologs, modules and networks
ko00001 KEGG Orthology (KO) (174)
K00182
Bpl_scaf_40394-17.7
K00264
Bpl_scaf_19731-5.9,Bpl_scaf_19731-5.9,Bpl_scaf_19731-5.9,Bpl_scaf_19731-5.9
K00274
Bpl_scaf_44768-4.17,Bpl_scaf_44768-4.17,Bpl_scaf_44768-4.17
K00387
Bpl_scaf_53430-4.3,Bpl_scaf_53430-4.3
K00573
Bpl_scaf_50294-0.12,Bpl_scaf_50294-0.12
K00615
Bpl_scaf_24250-0.7,Bpl_scaf_24250-0.7,Bpl_scaf_24250-0.7,Bpl_scaf_24250-0.7
K00623
Bpl_scaf_41052-2.9,Bpl_scaf_41052-2.9
K00669
Bpl_scaf_1893-0.0,Bpl_scaf_1893-0.0
K00688
Bpl_scaf_28677-1.19
K00698
Bpl_scaf_14671-0.16,Bpl_scaf_14671-0.16,Bpl_scaf_14671-0.16,Bpl_scaf_14671-0.16,Bpl_scaf_14671-0.16,Bpl_scaf_14671-0.16
K00746
Bpl_scaf_41128-4.4
K00799
Bpl_scaf_18349-0.15,Bpl_scaf_18349-0.15
K00921
Bpl_scaf_30471-0.4,Bpl_scaf_30471-0.4,Bpl_scaf_30471-0.4,Bpl_scaf_30471-0.4,Bpl_scaf_30471-0.4
K00939
Bpl_scaf_60605-0.23
K01025
Bpl_scaf_12466-0.16,Bpl_scaf_12466-0.16,Bpl_scaf_17187-8.26,Bpl_scaf_17187-8.26
K01166
Bpl_scaf_36689-1.12
K01530
Bpl_scaf_5384-0.8,Bpl_scaf_5384-0.8,Bpl_scaf_5384-0.8,Bpl_scaf_5384-0.8
K01672
Bpl_scaf_33596-7.4,Bpl_scaf_33596-7.4,Bpl_scaf_33596-7.4,Bpl_scaf_33596-7.4,Bpl_scaf_33596-7.4
K01858
Bpl_scaf_15206-0.14,Bpl_scaf_15206-0.14,Bpl_scaf_15206-0.14,Bpl_scaf_15206-0.14,Bpl_scaf_15206-0.14,Bpl_scaf_15206-0.14,Bpl_scaf_15206-0.14
K01875
Bpl_scaf_41549-0.12
K01934
Bpl_scaf_40962-4.4,Bpl_scaf_40962-4.4
K02295
Bpl_scaf_13236-4.21,Bpl_scaf_13236-4.21,Bpl_scaf_13236-4.21,Bpl_scaf_13236-4.21,Bpl_scaf_13236-4.21,Bpl_scaf_13236-4.21
K02541
Bpl_scaf_24692-2.11,Bpl_scaf_24692-2.11
K02599
Bpl_scaf_30485-2.49,Bpl_scaf_30485-2.49,Bpl_scaf_30485-2.49
K03031
Bpl_scaf_13492-5.13,Bpl_scaf_13492-5.13
K03163
Bpl_scaf_817-4.11
K03234
Bpl_scaf_28870-1.8
K03239
Bpl_scaf_37494-1.10,Bpl_scaf_37494-1.10,Bpl_scaf_37494-1.10,Bpl_scaf_37494-1.10,Bpl_scaf_37494-1.10
K03260
Bpl_scaf_46270-3.13,Bpl_scaf_46270-3.13,Bpl_scaf_46270-3.13,Bpl_scaf_46270-3.13
K03575
Bpl_scaf_53430-0.7,Bpl_scaf_53430-0.7
K03635
Bpl_scaf_28862-0.0,Bpl_scaf_28862-0.0,Bpl_scaf_28862-0.0
K04160
Bpl_scaf_30366-3.11,Bpl_scaf_30366-3.11
K04239
Bpl_scaf_58007-4.2
K04429
Bpl_scaf_11586-9.5,Bpl_scaf_11586-9.5
K04437
Bpl_scaf_64203-2.9,Bpl_scaf_64203-2.9,Bpl_scaf_64203-2.9,Bpl_scaf_64203-2.9,Bpl_scaf_64203-2.9
K04496
Bpl_scaf_64727-0.10,Bpl_scaf_64727-0.10,Bpl_scaf_64727-0.10,Bpl_scaf_64727-0.10
K04634
Bpl_scaf_19133-6.3
K04646
Bpl_scaf_47521-1.5,Bpl_scaf_47521-1.5,Bpl_scaf_47521-1.5,Bpl_scaf_47521-1.5,Bpl_scaf_47521-1.5,Bpl_scaf_47521-1.5
K04650
Bpl_scaf_54119-3.6,Bpl_scaf_54119-3.6,Bpl_scaf_54119-3.6,Bpl_scaf_54119-3.6
K04671
Bpl_scaf_20603-0.2,Bpl_scaf_20603-0.2,Bpl_scaf_20603-0.2
K04962
Bpl_scaf_18682-4.25
K04987
Bpl_scaf_57026-1.7
K05305
Bpl_scaf_22753-6.11,Bpl_scaf_22753-6.11
K05637
Bpl_scaf_26203-5.26,Bpl_scaf_26203-5.26,Bpl_scaf_26203-5.26
K05642
Bpl_scaf_31848-4.6,Bpl_scaf_31848-4.6,Bpl_scaf_31848-4.6,Bpl_scaf_31848-4.6,Bpl_scaf_31848-4.6
K05699
Bpl_scaf_11793-4.6,Bpl_scaf_11793-4.6,Bpl_scaf_11793-4.6
K05700
Bpl_scaf_38816-1.14,Bpl_scaf_38816-1.14,Bpl_scaf_38816-1.14
K05730
Bpl_scaf_50876-9.2,Bpl_scaf_50876-9.2,Bpl_scaf_50876-9.2,Bpl_scaf_50876-9.2
K05742
Bpl_scaf_46023-4.9
K05760
Bpl_scaf_30030-1.12
K06052
Bpl_scaf_1891-2.3
K06057
Bpl_scaf_8775-10.6,Bpl_scaf_8775-10.6,Bpl_scaf_8775-10.6,Bpl_scaf_8775-10.6,Bpl_scaf_8775-10.6,Bpl_scaf_8775-10.6
K06086
Bpl_scaf_17202-3.11,Bpl_scaf_17202-3.11,Bpl_scaf_17202-3.11,Bpl_scaf_17202-3.11,Bpl_scaf_17202-3.11,Bpl_scaf_17202-3.11
K06240
Bpl_scaf_23805-1.11,Bpl_scaf_23805-1.11,Bpl_scaf_23805-1.11
K06265
Bpl_scaf_12168-1.10,Bpl_scaf_12168-1.10,Bpl_scaf_12168-1.10,Bpl_scaf_12168-1.10,Bpl_scaf_12168-1.10,Bpl_scaf_12168-1.10,Bpl_scaf_12168-1.10
K06532
Bpl_scaf_3477-6.1,Bpl_scaf_3477-6.1
K06584
Bpl_scaf_54536-0.3,Bpl_scaf_54536-0.3,Bpl_scaf_54536-0.3
K06585
Bpl_scaf_1893-1.10
K06641
Bpl_scaf_26582-1.22,Bpl_scaf_26582-1.22
K06677
Bpl_scaf_56222-1.19,Bpl_scaf_56222-1.19,Bpl_scaf_56222-1.19
K06695
Bpl_scaf_6758-1.4,Bpl_scaf_6758-1.4,Bpl_scaf_6758-1.4,Bpl_scaf_6758-1.4
K06709
Bpl_scaf_38080-7.11
K07190
Bpl_scaf_36585-1.13,Bpl_scaf_36585-1.13,Bpl_scaf_36585-1.13,Bpl_scaf_36585-1.13,Bpl_scaf_36585-1.13,Bpl_scaf_36585-1.13
K07374
Bpl_scaf_59648-10.1,Bpl_scaf_59648-10.1,Bpl_scaf_59648-10.1
K07377
Bpl_scaf_58780-1.7,Bpl_scaf_58780-1.7
K07520
Bpl_scaf_38064-2.8,Bpl_scaf_38064-2.8
K07566
Bpl_scaf_13988-1.12
K07767
Bpl_scaf_7664-0.7,Bpl_scaf_7664-0.7,Bpl_scaf_7664-0.7,Bpl_scaf_7664-0.7,Bpl_scaf_7664-0.7
K07854
Bpl_scaf_2733-5.23,Bpl_scaf_2733-5.23,Bpl_scaf_2733-5.23,Bpl_scaf_2733-5.23
K07893
Bpl_scaf_61378-1.22
K07915
Bpl_scaf_46836-1.11,Bpl_scaf_46836-1.11,Bpl_scaf_46836-1.11,Bpl_scaf_46836-1.11,Bpl_scaf_46836-1.11
K07984
Bpl_scaf_30366-7.9,Bpl_scaf_30366-7.9,Bpl_scaf_30366-7.9,Bpl_scaf_30366-7.9,Bpl_scaf_30366-7.9
K08074
Bpl_scaf_52731-7.6
K08271
Bpl_scaf_48965-3.7,Bpl_scaf_48965-3.7
K08272
Bpl_scaf_61378-1.14,Bpl_scaf_61378-1.14
K08574
Bpl_scaf_17187-8.31,Bpl_scaf_17187-8.31,Bpl_scaf_17187-8.31
K08866
Bpl_scaf_7524-7.16,Bpl_scaf_7524-7.16,Bpl_scaf_7524-7.16,Bpl_scaf_7524-7.16,Bpl_scaf_7524-7.16,Bpl_scaf_7524-7.16
K08867
Bpl_scaf_56339-11.18
K08956
Bpl_scaf_57006-0.2,Bpl_scaf_57006-0.2,Bpl_scaf_57006-0.2,Bpl_scaf_57006-0.2,Bpl_scaf_57006-0.2
K08991
Bpl_scaf_24966-6.9,Bpl_scaf_24966-6.9
K09187
Bpl_scaf_54097-0.5,Bpl_scaf_54097-0.5,Bpl_scaf_54097-0.5,Bpl_scaf_54097-0.5,Bpl_scaf_54097-0.5
K09343
Bpl_scaf_3477-3.14,Bpl_scaf_3477-3.14,Bpl_scaf_3477-3.14
K09360
Bpl_scaf_45229-0.2
K09497
Bpl_scaf_60067-14.7
K09552
Bpl_scaf_22928-2.10,Bpl_scaf_22928-2.10,Bpl_scaf_22928-2.10
K09613
Bpl_scaf_54265-0.7,Bpl_scaf_54265-0.7,Bpl_scaf_54265-0.7
K09866
Bpl_scaf_46866-2.27
K10287
Bpl_scaf_49303-1.0,Bpl_scaf_49303-1.0,Bpl_scaf_49303-1.0
K10297
Bpl_scaf_52954-2.17,Bpl_scaf_52954-2.17,Bpl_scaf_52954-2.17,Bpl_scaf_52954-2.17,Bpl_scaf_52954-2.17,Bpl_scaf_52954-2.17,Bpl_scaf_52954-2.17,Bpl_scaf_52954-2.17,Bpl_scaf_52954-2.17
K10310
Bpl_scaf_12478-0.9,Bpl_scaf_12478-0.9,Bpl_scaf_12478-0.9
K10373
Bpl_scaf_5538-4.10
K10414
Bpl_scaf_11102-1.11,Bpl_scaf_11102-1.11,Bpl_scaf_11102-1.11
K10478
Bpl_scaf_49115-0.13
K10532
Bpl_scaf_43466-5.12,Bpl_scaf_43466-5.12
K10586
Bpl_scaf_9545-1.11,Bpl_scaf_9545-1.11,Bpl_scaf_9545-1.11,Bpl_scaf_9545-1.11,Bpl_scaf_9545-1.11,Bpl_scaf_9545-1.11,Bpl_scaf_9545-1.11,Bpl_scaf_9545-1.11
K10588
Bpl_scaf_41172-1.9
K10592
Bpl_scaf_17051-11.32,Bpl_scaf_17051-11.32,Bpl_scaf_17051-11.32,Bpl_scaf_17051-11.32,Bpl_scaf_17051-11.32,Bpl_scaf_17051-11.32,Bpl_scaf_17051-11.32
K10594
Bpl_scaf_24314-1.11
K10699
Bpl_scaf_10613-0.7,Bpl_scaf_10613-0.7,Bpl_scaf_10613-0.7,Bpl_scaf_10613-0.7,Bpl_scaf_10613-0.7
K10798
Bpl_scaf_20376-14.11
K10874
Bpl_scaf_30366-5.10,Bpl_scaf_30366-5.10,Bpl_scaf_30366-5.10
K10892
Bpl_scaf_6729-2.21
K10905
Bpl_scaf_61895-7.25,Bpl_scaf_61895-7.25,Bpl_scaf_61895-7.25,Bpl_scaf_61895-7.25,Bpl_scaf_61895-7.25
K10908
Bpl_scaf_28281-4.15,Bpl_scaf_28281-4.15,Bpl_scaf_28281-4.15
K11089
Bpl_scaf_6172-3.6,Bpl_scaf_6172-3.6,Bpl_scaf_6172-3.6
K11136
Bpl_scaf_19969-2.22,Bpl_scaf_19969-2.22,Bpl_scaf_19969-2.22
K11187
Bpl_scaf_58266-14.9
K11364
Bpl_scaf_56674-2.16,Bpl_scaf_56674-2.16,Bpl_scaf_56674-2.16,Bpl_scaf_56674-2.16
K11423
Bpl_scaf_33635-4.6
K11446
Bpl_scaf_3-1.16
K11492
Bpl_scaf_58904-1.12,Bpl_scaf_58904-1.12,Bpl_scaf_58904-1.12,Bpl_scaf_58904-1.12,Bpl_scaf_58904-1.12,Bpl_scaf_58904-1.12
K11519
Bpl_scaf_15282-1.5,Bpl_scaf_15282-1.5,Bpl_scaf_15282-1.5,Bpl_scaf_15282-1.5,Bpl_scaf_15282-1.5,Bpl_scaf_15282-1.5
K11540
Bpl_scaf_59704-2.13,Bpl_scaf_59704-2.13,Bpl_scaf_59704-2.13,Bpl_scaf_59704-2.13
K11584
Bpl_scaf_60785-3.15,Bpl_scaf_60785-3.15,Bpl_scaf_60785-3.15,Bpl_scaf_60785-3.15
K11830
Bpl_scaf_33270-3.12,Bpl_scaf_33270-3.12,Bpl_scaf_33270-3.12
K11838
Bpl_scaf_34764-2.3
K12349
Bpl_scaf_7653-1.8,Bpl_scaf_7653-1.8
K12404
Bpl_scaf_4952-3.12,Bpl_scaf_4952-3.12,Bpl_scaf_4952-3.12,Bpl_scaf_4952-3.12,Bpl_scaf_4952-3.12
K12562
Bpl_scaf_61150-0.2,Bpl_scaf_61150-0.2,Bpl_scaf_61150-0.2,Bpl_scaf_61150-0.2,Bpl_scaf_61150-0.2,Bpl_scaf_61150-0.2
K12617
Bpl_scaf_13236-10.24,Bpl_scaf_13236-10.24,Bpl_scaf_13236-10.24,Bpl_scaf_13236-10.24,Bpl_scaf_13236-10.24
K12845
Bpl_scaf_63617-0.17,Bpl_scaf_63617-0.17
K12862
Bpl_scaf_31119-3.7,Bpl_scaf_31119-3.7,Bpl_scaf_31119-3.7,Bpl_scaf_31119-3.7,Bpl_scaf_31119-3.7
K13106
Bpl_scaf_54214-4.14,Bpl_scaf_54214-4.14,Bpl_scaf_54214-4.14,Bpl_scaf_54214-4.14,Bpl_scaf_54214-4.14,Bpl_scaf_54214-4.14
K13338
Bpl_scaf_16590-3.3,Bpl_scaf_16590-3.3,Bpl_scaf_16590-3.3,Bpl_scaf_16590-3.3
K13908
Bpl_scaf_42563-3.6,Bpl_scaf_42563-3.6
K14075
Bpl_scaf_21209-3.7,Bpl_scaf_21209-3.7
K14311
Bpl_scaf_1363-5.29,Bpl_scaf_1363-5.29,Bpl_scaf_1363-5.29
K14314
Bpl_scaf_24781-3.32
K14318
Bpl_scaf_47429-6.13,Bpl_scaf_47429-6.13,Bpl_scaf_47429-6.13
K14395
Bpl_scaf_61237-0.19,Bpl_scaf_61237-0.19,Bpl_scaf_61237-0.19,Bpl_scaf_61237-0.19
K14571
Bpl_scaf_55568-2.18
K14607
Bpl_scaf_31118-5.4,Bpl_scaf_31118-5.4,Bpl_scaf_31118-5.4,Bpl_scaf_31118-5.4,Bpl_scaf_31118-5.4,Bpl_scaf_31118-5.4,Bpl_scaf_31118-5.4,Bpl_scaf_31118-5.4,Bpl_scaf_31118-5.4
K14616
Bpl_scaf_20231-4.16,Bpl_scaf_20231-4.16,Bpl_scaf_20231-4.16,Bpl_scaf_20231-4.16,Bpl_scaf_20231-4.16,Bpl_scaf_20231-4.16,Bpl_scaf_20231-4.16
K14638
Bpl_scaf_47429-4.6,Bpl_scaf_47429-4.6,Bpl_scaf_47429-4.6,Bpl_scaf_47429-4.6
K14717
Bpl_scaf_51682-3.13,Bpl_scaf_51682-3.13,Bpl_scaf_51682-3.13
K14719
Bpl_scaf_2390-1.25,Bpl_scaf_2390-1.25,Bpl_scaf_2390-1.25
K14772
Bpl_scaf_28109-2.29
K14832
Bpl_scaf_28677-1.9
K14946
Bpl_scaf_49856-0.2,Bpl_scaf_49856-0.2,Bpl_scaf_49856-0.2
K15290
Bpl_scaf_44519-1.3,Bpl_scaf_44519-1.3,Bpl_scaf_44519-1.3
K15436
Bpl_scaf_54495-0.5,Bpl_scaf_54495-0.5,Bpl_scaf_54495-0.5,Bpl_scaf_54495-0.5,Bpl_scaf_54495-0.5
K15449
Bpl_scaf_17778-4.13,Bpl_scaf_17778-4.13
K16311
Bpl_scaf_59661-1.7,Bpl_scaf_59661-1.7
K16470
Bpl_scaf_10095-1.9,Bpl_scaf_10095-1.9,Bpl_scaf_10095-1.9
K16477
Bpl_scaf_28270-1.15,Bpl_scaf_28270-1.15,Bpl_scaf_28270-1.15,Bpl_scaf_28270-1.15
K16498
Bpl_scaf_16143-19.6
K16532
Bpl_scaf_46866-3.17,Bpl_scaf_46866-3.17,Bpl_scaf_46866-3.17
K16608
Bpl_scaf_38078-2.10,Bpl_scaf_38078-2.10
K16726
Bpl_scaf_60773-3.12
K16770
Bpl_scaf_56338-1.13,Bpl_scaf_56338-1.13,Bpl_scaf_56338-1.13,Bpl_scaf_56338-1.13,Bpl_scaf_56338-1.13
K16806
Bpl_scaf_3539-1.26,Bpl_scaf_3539-1.26,Bpl_scaf_3539-1.26,Bpl_scaf_3539-1.26,Bpl_scaf_3539-1.26,Bpl_scaf_3539-1.26
K17095
Bpl_scaf_59648-1.6
K17434
Bpl_scaf_42542-0.6,Bpl_scaf_42542-0.6,Bpl_scaf_42542-0.6,Bpl_scaf_42542-0.6
K17533
Bpl_scaf_14808-4.10,Bpl_scaf_14808-4.10,Bpl_scaf_14808-4.10,Bpl_scaf_14808-4.10,Bpl_scaf_14808-4.10
K17768
Bpl_scaf_37922-2.10,Bpl_scaf_37922-2.10,Bpl_scaf_37922-2.10
K17906
Bpl_scaf_58266-16.10
K18038
Bpl_scaf_42210-0.20
K18082
Bpl_scaf_33841-1.1
K18159
Bpl_scaf_6900-0.30
K18402
Bpl_scaf_1655-0.11,Bpl_scaf_1655-0.11,Bpl_scaf_1655-0.11
K18422
Bpl_scaf_30066-0.6,Bpl_scaf_30066-0.6,Bpl_scaf_30066-0.6,Bpl_scaf_30066-0.6,Bpl_scaf_30066-0.6,Bpl_scaf_30066-0.6,Bpl_scaf_30066-0.6
K19031
Bpl_scaf_56239-2.21,Bpl_scaf_56239-2.21,Bpl_scaf_56239-2.21,Bpl_scaf_56239-2.21,Bpl_scaf_56239-2.21
K19202
Bpl_scaf_3782-0.5,Bpl_scaf_3782-0.5,Bpl_scaf_3782-0.5,Bpl_scaf_3782-0.5
K19326
Bpl_scaf_2723-3.16,Bpl_scaf_2723-3.16,Bpl_scaf_2723-3.16,Bpl_scaf_2723-3.16,Bpl_scaf_2723-3.16
K19330
Bpl_scaf_38784-6.13,Bpl_scaf_38784-6.13,Bpl_scaf_38784-6.13,Bpl_scaf_38784-6.13,Bpl_scaf_38784-6.13
K19415
Bpl_scaf_44020-4.7
K19519
Bpl_scaf_49303-1.5,Bpl_scaf_49303-1.5,Bpl_scaf_49303-1.5,Bpl_scaf_49303-1.5
K19534
Bpl_scaf_12887-0.53
K19608
Bpl_scaf_4625-2.11,Bpl_scaf_4625-2.11,Bpl_scaf_4625-2.11
K19673
Bpl_scaf_10139-2.3,Bpl_scaf_10139-2.3
K19682
Bpl_scaf_32239-0.11
K19719
Bpl_scaf_17465-2.8,Bpl_scaf_17465-2.8,Bpl_scaf_17465-2.8,Bpl_scaf_17465-2.8,Bpl_scaf_17465-2.8,Bpl_scaf_17465-2.8,Bpl_scaf_17465-2.8
K19909
Bpl_scaf_36085-2.18,Bpl_scaf_36085-2.18
K19995
Bpl_scaf_23987-1.10
Protein families: metabolism
ko01000 Enzymes (67)
K00264
Bpl_scaf_19731-5.9,Bpl_scaf_19731-5.9,Bpl_scaf_19731-5.9,Bpl_scaf_19731-5.9
K00274
Bpl_scaf_44768-4.17,Bpl_scaf_44768-4.17,Bpl_scaf_44768-4.17
K00387
Bpl_scaf_53430-4.3,Bpl_scaf_53430-4.3
K00573
Bpl_scaf_50294-0.12,Bpl_scaf_50294-0.12
K00615
Bpl_scaf_24250-0.7,Bpl_scaf_24250-0.7,Bpl_scaf_24250-0.7,Bpl_scaf_24250-0.7
K00623
Bpl_scaf_41052-2.9,Bpl_scaf_41052-2.9
K00669
Bpl_scaf_1893-0.0,Bpl_scaf_1893-0.0
K00688
Bpl_scaf_28677-1.19
K00698
Bpl_scaf_14671-0.16,Bpl_scaf_14671-0.16,Bpl_scaf_14671-0.16,Bpl_scaf_14671-0.16,Bpl_scaf_14671-0.16,Bpl_scaf_14671-0.16
K00746
Bpl_scaf_41128-4.4
K00799
Bpl_scaf_18349-0.15,Bpl_scaf_18349-0.15
K00921
Bpl_scaf_30471-0.4,Bpl_scaf_30471-0.4,Bpl_scaf_30471-0.4,Bpl_scaf_30471-0.4,Bpl_scaf_30471-0.4
K00939
Bpl_scaf_60605-0.23
K01025
Bpl_scaf_12466-0.16,Bpl_scaf_12466-0.16,Bpl_scaf_17187-8.26,Bpl_scaf_17187-8.26
K01166
Bpl_scaf_36689-1.12
K01530
Bpl_scaf_5384-0.8,Bpl_scaf_5384-0.8,Bpl_scaf_5384-0.8,Bpl_scaf_5384-0.8
K01672
Bpl_scaf_33596-7.4,Bpl_scaf_33596-7.4,Bpl_scaf_33596-7.4,Bpl_scaf_33596-7.4,Bpl_scaf_33596-7.4
K01858
Bpl_scaf_15206-0.14,Bpl_scaf_15206-0.14,Bpl_scaf_15206-0.14,Bpl_scaf_15206-0.14,Bpl_scaf_15206-0.14,Bpl_scaf_15206-0.14,Bpl_scaf_15206-0.14
K01875
Bpl_scaf_41549-0.12
K01934
Bpl_scaf_40962-4.4,Bpl_scaf_40962-4.4
K02541
Bpl_scaf_24692-2.11,Bpl_scaf_24692-2.11
K03163
Bpl_scaf_817-4.11
K03575
Bpl_scaf_53430-0.7,Bpl_scaf_53430-0.7
K03635
Bpl_scaf_28862-0.0,Bpl_scaf_28862-0.0,Bpl_scaf_28862-0.0
K04429
Bpl_scaf_11586-9.5,Bpl_scaf_11586-9.5
K04671
Bpl_scaf_20603-0.2,Bpl_scaf_20603-0.2,Bpl_scaf_20603-0.2
K05305
Bpl_scaf_22753-6.11,Bpl_scaf_22753-6.11
K06641
Bpl_scaf_26582-1.22,Bpl_scaf_26582-1.22
K06709
Bpl_scaf_38080-7.11
K07566
Bpl_scaf_13988-1.12
K07767
Bpl_scaf_7664-0.7,Bpl_scaf_7664-0.7,Bpl_scaf_7664-0.7,Bpl_scaf_7664-0.7,Bpl_scaf_7664-0.7
K08074
Bpl_scaf_52731-7.6
K08574
Bpl_scaf_17187-8.31,Bpl_scaf_17187-8.31,Bpl_scaf_17187-8.31
K08866
Bpl_scaf_7524-7.16,Bpl_scaf_7524-7.16,Bpl_scaf_7524-7.16,Bpl_scaf_7524-7.16,Bpl_scaf_7524-7.16,Bpl_scaf_7524-7.16
K08867
Bpl_scaf_56339-11.18
K08956
Bpl_scaf_57006-0.2,Bpl_scaf_57006-0.2,Bpl_scaf_57006-0.2,Bpl_scaf_57006-0.2,Bpl_scaf_57006-0.2
K08991
Bpl_scaf_24966-6.9,Bpl_scaf_24966-6.9
K09187
Bpl_scaf_54097-0.5,Bpl_scaf_54097-0.5,Bpl_scaf_54097-0.5,Bpl_scaf_54097-0.5,Bpl_scaf_54097-0.5
K09552
Bpl_scaf_22928-2.10,Bpl_scaf_22928-2.10,Bpl_scaf_22928-2.10
K09613
Bpl_scaf_54265-0.7,Bpl_scaf_54265-0.7,Bpl_scaf_54265-0.7
K10532
Bpl_scaf_43466-5.12,Bpl_scaf_43466-5.12
K10586
Bpl_scaf_9545-1.11,Bpl_scaf_9545-1.11,Bpl_scaf_9545-1.11,Bpl_scaf_9545-1.11,Bpl_scaf_9545-1.11,Bpl_scaf_9545-1.11,Bpl_scaf_9545-1.11,Bpl_scaf_9545-1.11
K10588
Bpl_scaf_41172-1.9
K10592
Bpl_scaf_17051-11.32,Bpl_scaf_17051-11.32,Bpl_scaf_17051-11.32,Bpl_scaf_17051-11.32,Bpl_scaf_17051-11.32,Bpl_scaf_17051-11.32,Bpl_scaf_17051-11.32
K10594
Bpl_scaf_24314-1.11
K10699
Bpl_scaf_10613-0.7,Bpl_scaf_10613-0.7,Bpl_scaf_10613-0.7,Bpl_scaf_10613-0.7,Bpl_scaf_10613-0.7
K10798
Bpl_scaf_20376-14.11
K10908
Bpl_scaf_28281-4.15,Bpl_scaf_28281-4.15,Bpl_scaf_28281-4.15
K11136
Bpl_scaf_19969-2.22,Bpl_scaf_19969-2.22,Bpl_scaf_19969-2.22
K11187
Bpl_scaf_58266-14.9
K11423
Bpl_scaf_33635-4.6
K11446
Bpl_scaf_3-1.16
K11540
Bpl_scaf_59704-2.13,Bpl_scaf_59704-2.13,Bpl_scaf_59704-2.13,Bpl_scaf_59704-2.13
K11838
Bpl_scaf_34764-2.3
K12349
Bpl_scaf_7653-1.8,Bpl_scaf_7653-1.8
K14075
Bpl_scaf_21209-3.7,Bpl_scaf_21209-3.7
K14395
Bpl_scaf_61237-0.19,Bpl_scaf_61237-0.19,Bpl_scaf_61237-0.19,Bpl_scaf_61237-0.19
K14607
Bpl_scaf_31118-5.4,Bpl_scaf_31118-5.4,Bpl_scaf_31118-5.4,Bpl_scaf_31118-5.4,Bpl_scaf_31118-5.4,Bpl_scaf_31118-5.4,Bpl_scaf_31118-5.4,Bpl_scaf_31118-5.4,Bpl_scaf_31118-5.4
K15449
Bpl_scaf_17778-4.13,Bpl_scaf_17778-4.13
K16311
Bpl_scaf_59661-1.7,Bpl_scaf_59661-1.7
K16608
Bpl_scaf_38078-2.10,Bpl_scaf_38078-2.10
K17533
Bpl_scaf_14808-4.10,Bpl_scaf_14808-4.10,Bpl_scaf_14808-4.10,Bpl_scaf_14808-4.10,Bpl_scaf_14808-4.10
K18038
Bpl_scaf_42210-0.20
K18082
Bpl_scaf_33841-1.1
K18422
Bpl_scaf_30066-0.6,Bpl_scaf_30066-0.6,Bpl_scaf_30066-0.6,Bpl_scaf_30066-0.6,Bpl_scaf_30066-0.6,Bpl_scaf_30066-0.6,Bpl_scaf_30066-0.6
K19031
Bpl_scaf_56239-2.21,Bpl_scaf_56239-2.21,Bpl_scaf_56239-2.21,Bpl_scaf_56239-2.21,Bpl_scaf_56239-2.21
K19415
Bpl_scaf_44020-4.7
ko01001 Protein kinases (8)
K04429
Bpl_scaf_11586-9.5,Bpl_scaf_11586-9.5
K04671
Bpl_scaf_20603-0.2,Bpl_scaf_20603-0.2,Bpl_scaf_20603-0.2
K06641
Bpl_scaf_26582-1.22,Bpl_scaf_26582-1.22
K08271
Bpl_scaf_48965-3.7,Bpl_scaf_48965-3.7
K08866
Bpl_scaf_7524-7.16,Bpl_scaf_7524-7.16,Bpl_scaf_7524-7.16,Bpl_scaf_7524-7.16,Bpl_scaf_7524-7.16,Bpl_scaf_7524-7.16
K08867
Bpl_scaf_56339-11.18
K16311
Bpl_scaf_59661-1.7,Bpl_scaf_59661-1.7
K17533
Bpl_scaf_14808-4.10,Bpl_scaf_14808-4.10,Bpl_scaf_14808-4.10,Bpl_scaf_14808-4.10,Bpl_scaf_14808-4.10
ko01009 Protein phosphatases and associated proteins (8)
K04650
Bpl_scaf_54119-3.6,Bpl_scaf_54119-3.6,Bpl_scaf_54119-3.6,Bpl_scaf_54119-3.6
K05742
Bpl_scaf_46023-4.9
K08867
Bpl_scaf_56339-11.18
K11446
Bpl_scaf_3-1.16
K11584
Bpl_scaf_60785-3.15,Bpl_scaf_60785-3.15,Bpl_scaf_60785-3.15,Bpl_scaf_60785-3.15
K16498
Bpl_scaf_16143-19.6
K18038
Bpl_scaf_42210-0.20
K18082
Bpl_scaf_33841-1.1
ko01002 Peptidases and inhibitors (7)
K08574
Bpl_scaf_17187-8.31,Bpl_scaf_17187-8.31,Bpl_scaf_17187-8.31
K08956
Bpl_scaf_57006-0.2,Bpl_scaf_57006-0.2,Bpl_scaf_57006-0.2,Bpl_scaf_57006-0.2,Bpl_scaf_57006-0.2
K09552
Bpl_scaf_22928-2.10,Bpl_scaf_22928-2.10,Bpl_scaf_22928-2.10
K09613
Bpl_scaf_54265-0.7,Bpl_scaf_54265-0.7,Bpl_scaf_54265-0.7
K10586
Bpl_scaf_9545-1.11,Bpl_scaf_9545-1.11,Bpl_scaf_9545-1.11,Bpl_scaf_9545-1.11,Bpl_scaf_9545-1.11,Bpl_scaf_9545-1.11,Bpl_scaf_9545-1.11,Bpl_scaf_9545-1.11
K11540
Bpl_scaf_59704-2.13,Bpl_scaf_59704-2.13,Bpl_scaf_59704-2.13,Bpl_scaf_59704-2.13
K11838
Bpl_scaf_34764-2.3
ko01003 Glycosyltransferases (2)
K00698
Bpl_scaf_14671-0.16,Bpl_scaf_14671-0.16,Bpl_scaf_14671-0.16,Bpl_scaf_14671-0.16,Bpl_scaf_14671-0.16,Bpl_scaf_14671-0.16
K00746
Bpl_scaf_41128-4.4
ko01007 Amino acid related enzymes (1)
K01875
Bpl_scaf_41549-0.12
Protein families: genetic information processing
ko03021 Transcription machinery (1)
K11364
Bpl_scaf_56674-2.16,Bpl_scaf_56674-2.16,Bpl_scaf_56674-2.16,Bpl_scaf_56674-2.16
ko03011 Ribosome (1)
K17434
Bpl_scaf_42542-0.6,Bpl_scaf_42542-0.6,Bpl_scaf_42542-0.6,Bpl_scaf_42542-0.6
ko03009 Ribosome biogenesis (5)
K07566
Bpl_scaf_13988-1.12
K12845
Bpl_scaf_63617-0.17,Bpl_scaf_63617-0.17
K14571
Bpl_scaf_55568-2.18
K14772
Bpl_scaf_28109-2.29
K14832
Bpl_scaf_28677-1.9
ko03016 Transfer RNA biogenesis (5)
K01166
Bpl_scaf_36689-1.12
K01875
Bpl_scaf_41549-0.12
K07566
Bpl_scaf_13988-1.12
K15436
Bpl_scaf_54495-0.5,Bpl_scaf_54495-0.5,Bpl_scaf_54495-0.5,Bpl_scaf_54495-0.5,Bpl_scaf_54495-0.5
K15449
Bpl_scaf_17778-4.13,Bpl_scaf_17778-4.13
ko03012 Translation factors (3)
K03234
Bpl_scaf_28870-1.8
K03239
Bpl_scaf_37494-1.10,Bpl_scaf_37494-1.10,Bpl_scaf_37494-1.10,Bpl_scaf_37494-1.10,Bpl_scaf_37494-1.10
K03260
Bpl_scaf_46270-3.13,Bpl_scaf_46270-3.13,Bpl_scaf_46270-3.13,Bpl_scaf_46270-3.13
ko03110 Chaperones and folding catalysts (3)
K08956
Bpl_scaf_57006-0.2,Bpl_scaf_57006-0.2,Bpl_scaf_57006-0.2,Bpl_scaf_57006-0.2,Bpl_scaf_57006-0.2
K09497
Bpl_scaf_60067-14.7
K09552
Bpl_scaf_22928-2.10,Bpl_scaf_22928-2.10,Bpl_scaf_22928-2.10
ko04131 Membrane trafficking (16)
K00921
Bpl_scaf_30471-0.4,Bpl_scaf_30471-0.4,Bpl_scaf_30471-0.4,Bpl_scaf_30471-0.4,Bpl_scaf_30471-0.4
K04496
Bpl_scaf_64727-0.10,Bpl_scaf_64727-0.10,Bpl_scaf_64727-0.10,Bpl_scaf_64727-0.10
K04646
Bpl_scaf_47521-1.5,Bpl_scaf_47521-1.5,Bpl_scaf_47521-1.5,Bpl_scaf_47521-1.5,Bpl_scaf_47521-1.5,Bpl_scaf_47521-1.5
K05699
Bpl_scaf_11793-4.6,Bpl_scaf_11793-4.6,Bpl_scaf_11793-4.6
K06057
Bpl_scaf_8775-10.6,Bpl_scaf_8775-10.6,Bpl_scaf_8775-10.6,Bpl_scaf_8775-10.6,Bpl_scaf_8775-10.6,Bpl_scaf_8775-10.6
K07377
Bpl_scaf_58780-1.7,Bpl_scaf_58780-1.7
K07893
Bpl_scaf_61378-1.22
K12404
Bpl_scaf_4952-3.12,Bpl_scaf_4952-3.12,Bpl_scaf_4952-3.12,Bpl_scaf_4952-3.12,Bpl_scaf_4952-3.12
K12562
Bpl_scaf_61150-0.2,Bpl_scaf_61150-0.2,Bpl_scaf_61150-0.2,Bpl_scaf_61150-0.2,Bpl_scaf_61150-0.2,Bpl_scaf_61150-0.2
K13338
Bpl_scaf_16590-3.3,Bpl_scaf_16590-3.3,Bpl_scaf_16590-3.3,Bpl_scaf_16590-3.3
K13908
Bpl_scaf_42563-3.6,Bpl_scaf_42563-3.6
K15290
Bpl_scaf_44519-1.3,Bpl_scaf_44519-1.3,Bpl_scaf_44519-1.3
K17906
Bpl_scaf_58266-16.10
K19330
Bpl_scaf_38784-6.13,Bpl_scaf_38784-6.13,Bpl_scaf_38784-6.13,Bpl_scaf_38784-6.13,Bpl_scaf_38784-6.13
K19909
Bpl_scaf_36085-2.18,Bpl_scaf_36085-2.18
K19995
Bpl_scaf_23987-1.10
ko04121 Ubiquitin system (11)
K09613
Bpl_scaf_54265-0.7,Bpl_scaf_54265-0.7,Bpl_scaf_54265-0.7
K10287
Bpl_scaf_49303-1.0,Bpl_scaf_49303-1.0,Bpl_scaf_49303-1.0
K10297
Bpl_scaf_52954-2.17,Bpl_scaf_52954-2.17,Bpl_scaf_52954-2.17,Bpl_scaf_52954-2.17,Bpl_scaf_52954-2.17,Bpl_scaf_52954-2.17,Bpl_scaf_52954-2.17,Bpl_scaf_52954-2.17,Bpl_scaf_52954-2.17
K10310
Bpl_scaf_12478-0.9,Bpl_scaf_12478-0.9,Bpl_scaf_12478-0.9
K10478
Bpl_scaf_49115-0.13
K10586
Bpl_scaf_9545-1.11,Bpl_scaf_9545-1.11,Bpl_scaf_9545-1.11,Bpl_scaf_9545-1.11,Bpl_scaf_9545-1.11,Bpl_scaf_9545-1.11,Bpl_scaf_9545-1.11,Bpl_scaf_9545-1.11
K10588
Bpl_scaf_41172-1.9
K10592
Bpl_scaf_17051-11.32,Bpl_scaf_17051-11.32,Bpl_scaf_17051-11.32,Bpl_scaf_17051-11.32,Bpl_scaf_17051-11.32,Bpl_scaf_17051-11.32,Bpl_scaf_17051-11.32
K10594
Bpl_scaf_24314-1.11
K10699
Bpl_scaf_10613-0.7,Bpl_scaf_10613-0.7,Bpl_scaf_10613-0.7,Bpl_scaf_10613-0.7,Bpl_scaf_10613-0.7
K11838
Bpl_scaf_34764-2.3
ko03051 Proteasome (2)
K03031
Bpl_scaf_13492-5.13,Bpl_scaf_13492-5.13
K06695
Bpl_scaf_6758-1.4,Bpl_scaf_6758-1.4,Bpl_scaf_6758-1.4,Bpl_scaf_6758-1.4
ko03032 DNA replication proteins (4)
K02541
Bpl_scaf_24692-2.11,Bpl_scaf_24692-2.11
K03163
Bpl_scaf_817-4.11
K10798
Bpl_scaf_20376-14.11
K11136
Bpl_scaf_19969-2.22,Bpl_scaf_19969-2.22,Bpl_scaf_19969-2.22
ko03036 Chromosome and associated proteins (30)
K02541
Bpl_scaf_24692-2.11,Bpl_scaf_24692-2.11
K06677
Bpl_scaf_56222-1.19,Bpl_scaf_56222-1.19,Bpl_scaf_56222-1.19
K06709
Bpl_scaf_38080-7.11
K07374
Bpl_scaf_59648-10.1,Bpl_scaf_59648-10.1,Bpl_scaf_59648-10.1
K08866
Bpl_scaf_7524-7.16,Bpl_scaf_7524-7.16,Bpl_scaf_7524-7.16,Bpl_scaf_7524-7.16,Bpl_scaf_7524-7.16,Bpl_scaf_7524-7.16
K09187
Bpl_scaf_54097-0.5,Bpl_scaf_54097-0.5,Bpl_scaf_54097-0.5,Bpl_scaf_54097-0.5,Bpl_scaf_54097-0.5
K09497
Bpl_scaf_60067-14.7
K10414
Bpl_scaf_11102-1.11,Bpl_scaf_11102-1.11,Bpl_scaf_11102-1.11
K10798
Bpl_scaf_20376-14.11
K11364
Bpl_scaf_56674-2.16,Bpl_scaf_56674-2.16,Bpl_scaf_56674-2.16,Bpl_scaf_56674-2.16
K11423
Bpl_scaf_33635-4.6
K11446
Bpl_scaf_3-1.16
K11492
Bpl_scaf_58904-1.12,Bpl_scaf_58904-1.12,Bpl_scaf_58904-1.12,Bpl_scaf_58904-1.12,Bpl_scaf_58904-1.12,Bpl_scaf_58904-1.12
K11584
Bpl_scaf_60785-3.15,Bpl_scaf_60785-3.15,Bpl_scaf_60785-3.15,Bpl_scaf_60785-3.15
K16311
Bpl_scaf_59661-1.7,Bpl_scaf_59661-1.7
K16470
Bpl_scaf_10095-1.9,Bpl_scaf_10095-1.9,Bpl_scaf_10095-1.9
K16477
Bpl_scaf_28270-1.15,Bpl_scaf_28270-1.15,Bpl_scaf_28270-1.15,Bpl_scaf_28270-1.15
K16532
Bpl_scaf_46866-3.17,Bpl_scaf_46866-3.17,Bpl_scaf_46866-3.17
K16726
Bpl_scaf_60773-3.12
K16770
Bpl_scaf_56338-1.13,Bpl_scaf_56338-1.13,Bpl_scaf_56338-1.13,Bpl_scaf_56338-1.13,Bpl_scaf_56338-1.13
K16806
Bpl_scaf_3539-1.26,Bpl_scaf_3539-1.26,Bpl_scaf_3539-1.26,Bpl_scaf_3539-1.26,Bpl_scaf_3539-1.26,Bpl_scaf_3539-1.26
K18402
Bpl_scaf_1655-0.11,Bpl_scaf_1655-0.11,Bpl_scaf_1655-0.11
K18422
Bpl_scaf_30066-0.6,Bpl_scaf_30066-0.6,Bpl_scaf_30066-0.6,Bpl_scaf_30066-0.6,Bpl_scaf_30066-0.6,Bpl_scaf_30066-0.6,Bpl_scaf_30066-0.6
K19202
Bpl_scaf_3782-0.5,Bpl_scaf_3782-0.5,Bpl_scaf_3782-0.5,Bpl_scaf_3782-0.5
K19326
Bpl_scaf_2723-3.16,Bpl_scaf_2723-3.16,Bpl_scaf_2723-3.16,Bpl_scaf_2723-3.16,Bpl_scaf_2723-3.16
K19415
Bpl_scaf_44020-4.7
K19534
Bpl_scaf_12887-0.53
K19608
Bpl_scaf_4625-2.11,Bpl_scaf_4625-2.11,Bpl_scaf_4625-2.11
K19673
Bpl_scaf_10139-2.3,Bpl_scaf_10139-2.3
K19682
Bpl_scaf_32239-0.11
ko03400 DNA repair and recombination proteins (9)
K02295
Bpl_scaf_13236-4.21,Bpl_scaf_13236-4.21,Bpl_scaf_13236-4.21,Bpl_scaf_13236-4.21,Bpl_scaf_13236-4.21,Bpl_scaf_13236-4.21
K03575
Bpl_scaf_53430-0.7,Bpl_scaf_53430-0.7
K06641
Bpl_scaf_26582-1.22,Bpl_scaf_26582-1.22
K08991
Bpl_scaf_24966-6.9,Bpl_scaf_24966-6.9
K10798
Bpl_scaf_20376-14.11
K10874
Bpl_scaf_30366-5.10,Bpl_scaf_30366-5.10,Bpl_scaf_30366-5.10
K10892
Bpl_scaf_6729-2.21
K10905
Bpl_scaf_61895-7.25,Bpl_scaf_61895-7.25,Bpl_scaf_61895-7.25,Bpl_scaf_61895-7.25,Bpl_scaf_61895-7.25
K12862
Bpl_scaf_31119-3.7,Bpl_scaf_31119-3.7,Bpl_scaf_31119-3.7,Bpl_scaf_31119-3.7,Bpl_scaf_31119-3.7
Protein families: signaling and cellular processes
ko02000 Transporters (8)
K00799
Bpl_scaf_18349-0.15,Bpl_scaf_18349-0.15
K05642
Bpl_scaf_31848-4.6,Bpl_scaf_31848-4.6,Bpl_scaf_31848-4.6,Bpl_scaf_31848-4.6,Bpl_scaf_31848-4.6
K05742
Bpl_scaf_46023-4.9
K09866
Bpl_scaf_46866-2.27
K14638
Bpl_scaf_47429-4.6,Bpl_scaf_47429-4.6,Bpl_scaf_47429-4.6,Bpl_scaf_47429-4.6
K14717
Bpl_scaf_51682-3.13,Bpl_scaf_51682-3.13,Bpl_scaf_51682-3.13
K14719
Bpl_scaf_2390-1.25,Bpl_scaf_2390-1.25,Bpl_scaf_2390-1.25
K17768
Bpl_scaf_37922-2.10,Bpl_scaf_37922-2.10,Bpl_scaf_37922-2.10
ko02044 Secretion system (1)
K17095
Bpl_scaf_59648-1.6
ko04812 Cytoskeleton proteins (8)
K04437
Bpl_scaf_64203-2.9,Bpl_scaf_64203-2.9,Bpl_scaf_64203-2.9,Bpl_scaf_64203-2.9,Bpl_scaf_64203-2.9
K05699
Bpl_scaf_11793-4.6,Bpl_scaf_11793-4.6,Bpl_scaf_11793-4.6
K05700
Bpl_scaf_38816-1.14,Bpl_scaf_38816-1.14,Bpl_scaf_38816-1.14
K07374
Bpl_scaf_59648-10.1,Bpl_scaf_59648-10.1,Bpl_scaf_59648-10.1
K07767
Bpl_scaf_7664-0.7,Bpl_scaf_7664-0.7,Bpl_scaf_7664-0.7,Bpl_scaf_7664-0.7,Bpl_scaf_7664-0.7
K10373
Bpl_scaf_5538-4.10
K10414
Bpl_scaf_11102-1.11,Bpl_scaf_11102-1.11,Bpl_scaf_11102-1.11
K16608
Bpl_scaf_38078-2.10,Bpl_scaf_38078-2.10
ko04147 Exosome (14)
K00939
Bpl_scaf_60605-0.23
K03234
Bpl_scaf_28870-1.8
K04437
Bpl_scaf_64203-2.9,Bpl_scaf_64203-2.9,Bpl_scaf_64203-2.9,Bpl_scaf_64203-2.9,Bpl_scaf_64203-2.9
K04634
Bpl_scaf_19133-6.3
K04646
Bpl_scaf_47521-1.5,Bpl_scaf_47521-1.5,Bpl_scaf_47521-1.5,Bpl_scaf_47521-1.5,Bpl_scaf_47521-1.5,Bpl_scaf_47521-1.5
K05699
Bpl_scaf_11793-4.6,Bpl_scaf_11793-4.6,Bpl_scaf_11793-4.6
K05700
Bpl_scaf_38816-1.14,Bpl_scaf_38816-1.14,Bpl_scaf_38816-1.14
K06532
Bpl_scaf_3477-6.1,Bpl_scaf_3477-6.1
K07374
Bpl_scaf_59648-10.1,Bpl_scaf_59648-10.1,Bpl_scaf_59648-10.1
K07893
Bpl_scaf_61378-1.22
K09497
Bpl_scaf_60067-14.7
K10373
Bpl_scaf_5538-4.10
K14616
Bpl_scaf_20231-4.16,Bpl_scaf_20231-4.16,Bpl_scaf_20231-4.16,Bpl_scaf_20231-4.16,Bpl_scaf_20231-4.16,Bpl_scaf_20231-4.16,Bpl_scaf_20231-4.16
K17095
Bpl_scaf_59648-1.6
ko04030 G protein-coupled receptors (2)
K04160
Bpl_scaf_30366-3.11,Bpl_scaf_30366-3.11
K04239
Bpl_scaf_58007-4.2
ko04040 Ion channels (2)
K04962
Bpl_scaf_18682-4.25
K04987
Bpl_scaf_57026-1.7
ko04031 GTP-binding proteins (4)
K04634
Bpl_scaf_19133-6.3
K07854
Bpl_scaf_2733-5.23,Bpl_scaf_2733-5.23,Bpl_scaf_2733-5.23,Bpl_scaf_2733-5.23
K07893
Bpl_scaf_61378-1.22
K07915
Bpl_scaf_46836-1.11,Bpl_scaf_46836-1.11,Bpl_scaf_46836-1.11,Bpl_scaf_46836-1.11,Bpl_scaf_46836-1.11
ko04515 Cell adhesion molecules (3)
K06584
Bpl_scaf_54536-0.3,Bpl_scaf_54536-0.3,Bpl_scaf_54536-0.3
K06585
Bpl_scaf_1893-1.10
K16498
Bpl_scaf_16143-19.6
ko04090 CD molecules (2)
K06052
Bpl_scaf_1891-2.3
K06532
Bpl_scaf_3477-6.1,Bpl_scaf_3477-6.1
ko00536 Glycosaminoglycan binding proteins (3)
K00182
Bpl_scaf_40394-17.7
K19031
Bpl_scaf_56239-2.21,Bpl_scaf_56239-2.21,Bpl_scaf_56239-2.21,Bpl_scaf_56239-2.21,Bpl_scaf_56239-2.21
K19719
Bpl_scaf_17465-2.8,Bpl_scaf_17465-2.8,Bpl_scaf_17465-2.8,Bpl_scaf_17465-2.8,Bpl_scaf_17465-2.8,Bpl_scaf_17465-2.8,Bpl_scaf_17465-2.8
ko04990 Domain-containing proteins not elsewhere classified (6)
K04962
Bpl_scaf_18682-4.25
K05730
Bpl_scaf_50876-9.2,Bpl_scaf_50876-9.2,Bpl_scaf_50876-9.2,Bpl_scaf_50876-9.2
K05760
Bpl_scaf_30030-1.12
K06086
Bpl_scaf_17202-3.11,Bpl_scaf_17202-3.11,Bpl_scaf_17202-3.11,Bpl_scaf_17202-3.11,Bpl_scaf_17202-3.11,Bpl_scaf_17202-3.11
K07984
Bpl_scaf_30366-7.9,Bpl_scaf_30366-7.9,Bpl_scaf_30366-7.9,Bpl_scaf_30366-7.9,Bpl_scaf_30366-7.9
K19519
Bpl_scaf_49303-1.5,Bpl_scaf_49303-1.5,Bpl_scaf_49303-1.5,Bpl_scaf_49303-1.5
